# Supplementary material for: Genome analysis of a halophilic bacterium Halomonas malpeensis YU-PRIM-29T reveals its exopolysaccharide and pigment producing capabilities
Source: Sci Rep. 2021 Jan 18;11:1749. doi: 10.1038/s41598-021-81395-1 (PMC7814019; doi:10.1038/s41598-021-81395-1)
Supplement: Supplementary file 2 — Supplementary Information 2. [file 41598_2021_81395_MOESM2_ESM.xlsx]

## Sheet: Supplementary Table S1
			Genome analysis of a halophilic bacterium Halomonas malpeensis YU-PRIM-29T reveals its exopolysaccharide and pigment producing capabilities
			Athmika#,Sudeep D Ghate#, AB Arun, Sneha S Rao, ST Arun Kumar, Mrudula Kinarulla Kandiyil, Kanekar Saptami and PD Rekha*
			Yenepoya Research Centre, Yenepoya (Deemed to be University), University Road, Deralakatte, Mangalore-575018, India
Supplementary Table S1. Genomes used for proteome comparison in PATRIC against Halomonas malpeensis YU-PRIM-29T.
Genome ID	Genome Name	NCBI Taxon ID	BioProject Accession	BioSample Accession	Assembly Accession	Contigs	Genome Length (bp)	GC Content (%)	PATRIC CDS
1.07258e+06	Halomonas boliviensis LC1	1072583	PRJNA391828	SAMN07276656	GCA_002265845.1	48	4133395	54.69	3939
115555	Halomonas axialensis strain Althf1	115555	PRJNA521630	SAMN10907660	GCA_007163885.2	1	3619799	56.7761	5977
115562	Halomonas hydrothermalis strain Y2	115561	PRJNA401644	SAMN07609045	GCA_002442575.1	1	3933432	60.24	3662
213554	Halomonas campaniensis strain LS21	213554	PRJNA248383	SAMN02798098	GCA_000696485.1	1	4074048	52.6	3772
29570.6	Halomonas meridiana strain ACAM 255	29570	PRJEB18396	SAMN05878442	GCF_900142865.1	2	3863609	56.96	3823
42565.4	Halomonas salina CIFRI 1	42565	PRJNA248988	SAMN02808312	GCA_000758175.1	86	3358440	68.03	3129
42566.3	Halomonas eurihalina strain MS1	42566	PRJNA562905	SAMN12658491	GCA_008274785.1	60	3843950	63.01	3732
447425	Halomonas nitroreducens strain 11S	447425	PRJNA510204	SAMN10599891	GCA_003966155.1	49	4352895	67.5365	4193
768066	Halomonas elongata DSM 2581	768066	PRJNA49333	SAMEA2272784	GCA_000196875.1	1	4061296	63.61	3715
77097.4	Halomonas aquamarina strain 558	77097	PRJEB16924	SAMN04490369	GCA_900110265.1	125	3497205	56.69	3495
The details of the genomes used for the core genome analysis with H. malpeensis YU-PRIM-29T in PATRIC Protein Family Sorter tool are provided. The sequences used for the analysis were retrieved from NCBI from the bioproject with corresponding numbers.

## Sheet: Supplementary Table S2
				Genome analysis of a halophilic bacterium Halomonas malpeensis YU-PRIM-29T reveals its exopolysaccharide and pigment producing capabilities
				Athmika#,Sudeep D Ghate#, AB Arun, Sneha S Rao, ST Arun Kumar, Mrudula Kinarulla Kandiyil, Kanekar Saptami and PD Rekha*
				Yenepoya Research Centre, Yenepoya (Deemed to be University), University Road, Deralakatte, Mangalore-575018, India
Supplementary Table S2. Genes involved in EPS biosynthesis in Halomonas malpeensis YU-PRIM-29T obtained from the whole genome sequence data.
Genes involved in nucleotide sugar synthesis
PATRIC ID	NCBI Locus tag_ID	Ref seq_ID	Gene	Encoded protein/enzyme	Substrate	Product
fig|2745.436.peg.170	GEV37_00870	WP_004580541.1	xylB	Xylulose kinase (EC 2.7.1.17)	D-xylulose	D-xylulose-5-P
fig|2745.436.peg.3304	GEV37_16605	WP_016915658.1	tkt	Transketolase (EC 2.2.1.1)	D-xylulose-5-P	β-D-fructose-6-P
fig|2745.436.peg.2767	GEV37_13900	WP_009723654.1	mak	Ribokinase (EC 2.7.1.15)	β-D-fructose	β-D-fructose-6-P
fig|2745.436.peg.204			manA	Mannose-6-phosphate isomerase	B-D-fructose-6-P guanylyltransferase / mannose-6-phosphate isomerase	D-mannose-6-P
fig|2745.436.peg.3064	GEV37_15400	WP_009098610.1	manB	Phosphoglucomutase (EC 5.4.2.2) Phosphomannomutase (EC 5.4.2.8)	D-mannose-6-P	D-mannose-1-P
fig|2745.436.peg.204			manC	Mannose-6-phosphate isomerase	D-mannose-1-P	GDP mannose
fig|2745.436.peg.2109	GEV37_10560	WP_018915566.1	pgi	Glucose-6-phosphate isomerase (EC 5.3.1.9)	β-D-fructose-6-P	α-D-glucose-6-P
fig|2745.436.peg.2108	GEV37_10555	WP_018915565.1	pgm	Phosphoglucomutase (EC 5.4.2.2)	α-D-glucose-6-P	α-D-glucose-1-P
fig|2745.436.peg.2110	GEV37_10565	WP_009721834.1	galU	UTP--glucose-1-phosphate uridylyltransferase (EC 2.7.7.9)	α-D-Glucose-1-P	UDP-Glucose-1-P
fig|2745.436.peg.2768	GEV37_13905	WP_016914196.1	glk	Glucokinase (EC 2.7.1.2)	D-glucose-1-P	α-D-glucose-6-P
fig|2745.436.peg.2028	GEV37_10180	WP_016913339.1	galE	UDP-glucose 4-epimerase (EC 5.1.3.2)	UDP-A-D-galactose	UDP-glucose
kps genes
PATRIC ID	NCBI Locus tag_ID	Ref seq_ID	Gene	Encoded protein
fig|2745.436.peg.2086			kpsD	Capsular polysaccharide export system periplasmic protein
fig|2745.436.peg.2087	GEV37_10450	WP_018915541.1	kpsM	Capsular polysaccharide ABC transporter, permease protein KpsM
fig|2745.436.peg.2088	GEV37_10455	WP_009096546.1	kpsE	Capsular polysaccharide export system inner membrane proteinKpsE
fig|2745.436.peg.2090	GEV37_10465	WP_018915545.1	kpsT	Capsular polysaccharide ABC transporter, ATP-binding proteinKpsT
fig|2745.436.peg.2122	GEV37_10620	WP_012469594.1	kpsS	Capsular polysaccharide export system protein KpsS
fig|2745.436.peg.2123	GEV37_10625	WP_009096074.1	kpsC	Capsular polysaccharide export system protein KpsC
ATP-binding cassette (ABC) transporters in Halomonas malpeensis
PATRIC ID	NCBI Locus tag_ID	Ref seq_ID	Gene	Encoded protein
fig|2745.436.peg.75	GEV37_00385	WP_016916532.1	aotP	Arginine/ornithine ABC transporter, ATP-binding protein AotP
fig|2745.436.peg.76	GEV37_00390	WP_009097192.1	aotQ	Arginine/ornithine ABC transporter, permease protein AotQ
fig|2745.436.peg.77	GEV37_00395	WP_016855799.1	hisM	Histidine ABC transporter, permease protein HisM (TC 3.A.1.3.1)
fig|2745.436.peg.78	GEV37_00400	WP_016916529.1	argT	Lysine-arginine-ornithine-binding ABC transporter, substrate-binding protein ArgT (TC 3.A.1.3.1)
fig|2745.436.peg.140	GEV37_00710	WP_006048312.1		ABC transporter, substrate-binding protein (cluster 3, basic aa/glutamine/opines)
fig|2745.436.peg.173	GEV37_00885	WP_009722486.1	ugpC	Glycerol-3-phosphate ABC transporter, ATP-binding protein UgpC (TC 3.A.1.1.3)
fig|2745.436.peg.174	GEV37_00890	WP_009722485.1		Various polyols ABC transporter, permease protein 2
fig|2745.436.peg.175	GEV37_00895	WP_008958198.1		Various polyols ABC transporter, permease protein 1
fig|2745.436.peg.176	GEV37_00900	WP_007111153.1		Various polyols ABC transporter, substrate-binding protein
fig|2745.436.peg.222	GEV37_01130	WP_018918757.1	modA	Molybdenum ABC transporter, substrate-binding protein ModA
fig|2745.436.peg.223	GEV37_01135	WP_014729288.1	modB	Molybdenum ABC transporter permease protein ModB
fig|2745.436.peg.224	GEV37_01140	WP_018918759.1	modC	Molybdenum ABC transporter ATP-binding protein ModC
fig|2745.436.peg.229	GEV37_01165	WP_018496323.1		ABC transporter, ATP-binding protein (cluster 1, maltose/g3p/polyamine/iron); ABC transporter, ATP-binding protein (cluster 10, nitrate/sulfonate/bicarbonate)
fig|2745.436.peg.230				ABC transporter, substrate-binding protein (cluster 10, nitrate/sulfonate/bicarbonate)
fig|2745.436.peg.312				Efflux ABC transporter, permease/ATP-binding protein
fig|2745.436.peg.366	GEV37_01795	WP_008957744.1	fhuB	Ferric hydroxamate ABC transporter (TC 3.A.1.14.3), permease component FhuB
fig|2745.436.peg.369	GEV37_01810	WP_018917905.1	fhuC	Ferric hydroxamate ABC transporter (TC 3.A.1.14.3), ATP-binding protein FhuC
fig|2745.436.peg.370	GEV37_01815	WP_018917906.1	fhuD	Ferric hydroxamate ABC transporter (TC 3.A.1.14.3), periplasmic substrate binding protein FhuD
fig|2745.436.peg.374	GEV37_01830	WP_000422182.1		ABC-type siderophore export system, fused ATPase and permease components
fig|2745.436.peg.422	GEV37_02065	WP_018917963.1		ABC-type Fe3+-siderophore transport system, periplasmic iron-binding component
fig|2745.436.peg.423	GEV37_02070	WP_006468290.1		ABC-type Fe3+-siderophore transport system, permease component
fig|2745.436.peg.424	GEV37_02075	WP_018917965.1		ABC-type Fe3+-siderophore transport system, permease 2 component
fig|2745.436.peg.425	GEV37_02080	WP_008957818.1		ABC-type Fe3+-siderophore transport system, ATPase component
fig|2745.436.peg.652	GEV37_03235	WP_016916078.1		Ferric iron ABC transporter, permease protein
fig|2745.436.peg.653	GEV37_03240	WP_009724889.1		Ferric iron ABC transporter, ATP-binding protein
fig|2745.436.peg.655	GEV37_03245	WP_016916076.1		Ferric iron ABC transporter, iron-binding protein
fig|2745.436.peg.684	GEV37_03385	WP_018919001.1		Efflux ABC transporter, permease protein
fig|2745.436.peg.685	GEV37_03390	WP_008959451.1		Efflux ABC transporter, ATP-binding protein
fig|2745.436.peg.692	GEV37_03420	WP_018919096.1	araH	L-arabinose ABC transporter, permease protein AraH
fig|2745.436.peg.693	GEV37_03425	WP_018919097.1	araG	L-arabinose ABC transporter, ATP-binding protein AraG
fig|2745.436.peg.694	GEV37_03430	WP_018919098.1	araF	L-arabinose ABC transporter, substrate-binding protein AraF
fig|2745.436.peg.745	GEV37_03680	WP_018917140.1	ugpB	Glycerol-3-phosphate ABC transporter, substrate-binding protein UgpB
fig|2745.436.peg.746	GEV37_03685	WP_007112787.1		ABC transporter, permease protein 1 (cluster 1, maltose/g3p/polyamine/iron)
fig|2745.436.peg.747	GEV37_03690	WP_016915111.1		ABC transporter, permease protein 2 (cluster 1, maltose/g3p/polyamine/iron)
fig|2745.436.peg.750	GEV37_03705	WP_016914564.1		Cyanate ABC transporter, ATP-binding protein
fig|2745.436.peg.751	GEV37_03710	WP_009829264.1		Cyanate ABC transporter, permease protein
fig|2745.436.peg.752	GEV37_03715	WP_016914562.1		Cyanate ABC transporter, substrate binding protein
fig|2745.436.peg.755	GEV37_03735	WP_018917136.1		ABC transporter, permease protein
fig|2745.436.peg.757	GEV37_03745	WP_008884411.1		ABC transporter, substrate-binding protein (cluster 12, methionine/phosphonates)
fig|2745.436.peg.758	GEV37_03750	WP_018917118.1		ABC transporter, substrate-binding protein (cluster 1, maltose/g3p/polyamine/iron)
fig|2745.436.peg.759				Ferric iron ABC transporter, permease protein
fig|2745.436.peg.760	GEV37_03760	WP_018917116.1		ABC transporter, ATP-binding protein (cluster 1, maltose/g3p/polyamine/iron); ABC transporter, ATP-binding protein (cluster 10, nitrate/sulfonate/bicarbonate)
fig|2745.436.peg.835	GEV37_04145	WP_003449774.1	ybiT	Bis-ABC ATPase YbiT
fig|2745.436.peg.860	GEV37_04270	WP_008957083.1		ABC transporter, permease protein (cluster 12, methionine/phosphonates)
fig|2745.436.peg.861	GEV37_04275	WP_009723789.1		ABC transporter, permease protein (cluster 12, methionine/phosphonates)
fig|2745.436.peg.862	GEV37_04280	WP_009723790.1		ABC transporter, ATP-binding protein (cluster 12, methionine/phosphonates)
fig|2745.436.peg.863	GEV37_04285	WP_009287889.1		ABC transporter, substrate-binding protein (cluster 12, methionine/phosphonates)
fig|2745.436.peg.899	GEV37_04470	WP_018917668.1	ugpB	Glycerol-3-phosphate ABC transporter, substrate-binding protein UgpB
fig|2745.436.peg.900	GEV37_04475	WP_010704664.1	ugpA	Glycerol-3-phosphate ABC transporter, permease protein UgpA (TC 3.A.1.1.3)
fig|2745.436.peg.901	GEV37_04480	WP_018480638.1	ugpE	Glycerol-3-phosphate ABC transporter, permease protein UgpE (TC 3.A.1.1.3)
fig|2745.436.peg.902	GEV37_04485	WP_018917671.1	ugpC	Glycerol-3-phosphate ABC transporter, ATP-binding protein UgpC (TC 3.A.1.1.3)
fig|2745.436.peg.921	GEV37_04575	WP_008958391.1		ABC transporter, ATP-binding protein
fig|2745.436.peg.922	GEV37_04580	WP_010626358.1	znuB	Zinc ABC transporter, permease protein ZnuB
fig|2745.436.peg.923	GEV37_04585	WP_018917699.1	znuA	Zinc ABC transporter, substrate-binding protein ZnuA
fig|2745.436.peg.979	GEV37_04875	WP_008959185.1	livG	Branched-chain amino acid ABC transporter, ATP-binding protein LivG (TC 3.A.1.4.1)
fig|2745.436.peg.980	GEV37_04880	WP_011506721.1	livF	Branched-chain amino acid ABC transporter, ATP-binding protein LivF (TC 3.A.1.4.1)
fig|2745.436.peg.981	GEV37_04885	WP_018917753.1	livH	Branched-chain amino acid ABC transporter, permease protein LivH (TC 3.A.1.4.1)
fig|2745.436.peg.982	GEV37_04890	WP_019952668.1	livM	Branched-chain amino acid ABC transporter, permease protein LivM (TC 3.A.1.4.1)
fig|2745.436.peg.983	GEV37_04895	WP_008959189.1		ABC transporter, substrate-binding protein (cluster 4, leucine/isoleucine/valine/benzoate)
fig|2745.436.peg.998	GEV37_04970	WP_018917770.1		Excinuclease ABC subunit A
fig|2745.436.peg.1062			pstB	Phosphate ABC transporter, ATP-binding protein PstB (TC 3.A.1.7.1)
fig|2745.436.peg.1063	GEV37_05310	WP_018919088.1	pstA	Phosphate ABC transporter, permease protein PstA (TC 3.A.1.7.1)
fig|2745.436.peg.1064	GEV37_05315	WP_018919087.1	pstC	Phosphate ABC transporter, permease protein PstC (TC 3.A.1.7.1)
fig|2745.436.peg.1065	GEV37_05320	WP_010627909.1	pstS	Phosphate ABC transporter, substrate-binding protein PstS (TC 3.A.1.7.1)
fig|2745.436.peg.1087	GEV37_05435	WP_009288006.1		Excinuclease ABC subunit C
fig|2745.436.peg.1143	GEV37_05740	WP_008959596.1	potF	Putrescine ABC transporter putrescine-binding protein PotF (TC 3.A.1.11.2)
fig|2745.436.peg.1198	GEV37_06025	WP_007111041.1	yadH	Uncharacterized efflux ABC transporter, permease protein YadH
fig|2745.436.peg.1199	GEV37_06030	WP_016914466.1	yadG	Uncharacterized efflux ABC transporter, ATP-binding protein YadG
fig|2745.436.peg.1288				Efflux ABC transporter, permease/ATP-binding protein Atu2242
fig|2745.436.peg.1340	GEV37_06745	WP_009721465.1		ABC-type Fe3+-siderophore transport system, ATPase component
fig|2745.436.peg.1341				ABC-type Fe3+-siderophore transport system, permease 2 component
fig|2745.436.peg.1342				ABC-type Fe3+-siderophore transport system, permease component
fig|2745.436.peg.1343				ABC-type Fe3+-siderophore transport system, periplasmic iron-binding component
fig|2745.436.peg.1354	GEV37_06810	WP_009288359.1	opuA	Glycine betaine ABC transport system, ATP-binding protein OpuAA (EC 3.6.3.32)
fig|2745.436.peg.1355	GEV37_06815	WP_009100359.1	otaB	Glycine betaine ABC transporter, permease protein OtaB
fig|2745.436.peg.1356	GEV37_06820	WP_007113624.1	otaC	Glycine betaine ABC transporter, substrate-binding protein OtaC
fig|2745.436.peg.1460	GEV37_07325	WP_016914829.1	ccmB	ABC transporter involved in cytochrome c biogenesis, CcmB subunit
fig|2745.436.peg.1461	GEV37_07330	WP_016853519.1	ccmA	ABC transporter involved in cytochrome c biogenesis, ATPase component CcmA
fig|2745.436.peg.1524				Hydroxymethylpyrimidine ABC transporter, substrate-binding component
fig|2745.436.peg.1525	GEV37_07670	WP_006725474.1		Hydroxymethylpyrimidine ABC transporter, transmembrane component
fig|2745.436.peg.1526	GEV37_07675	WP_006698709.1		Hydroxymethylpyrimidine ABC transporter, ATPase component
fig|2745.436.peg.1529	GEV37_07690	WP_008956833.1		Hydroxymethylpyrimidine ABC transporter, substrate-binding component
fig|2745.436.peg.1548			sirA	Siderophore staphylobactin ABC transporter, substrate-binding protein SirA, putative @ ABC-type Fe3+-siderophore transport system, periplasmic iron-binding component
fig|2745.436.peg.1549	GEV37_07790	WP_007154648.1		ABC-type Fe3+-siderophore transport system, permease component
fig|2745.436.peg.1550	GEV37_07795	WP_016916362.1		ABC transporter, permease protein (cluster 8, B12/iron complex)
fig|2745.436.peg.1552	GEV37_07805	WP_007113587.1		ABC transporter, ATP-binding protein (cluster 8, B12/iron complex)
fig|2745.436.peg.1704				ABC transporter, ATP-binding protein (cluster 5, nickel/peptides/opines) / ABC transporter, ATP-binding protein (cluster 5, nickel/peptides/opines)
fig|2745.436.peg.1705	GEV37_08585	WP_016915286.1	gsiB	Oligopeptide transport substrate-binding protein @ Glutathione ABC transporter, substrate-binding protein GsiB
fig|2745.436.peg.1706	GEV37_08590	WP_018916988.1	gsiC	Oligopeptide transport permease protein OppB-like @ Glutathione ABC transporter, permease protein GsiC
fig|2745.436.peg.1707	GEV37_08595	WP_016915288.1		ABC transporter, permease protein 2 (cluster 5, nickel/peptides/opines)
fig|2745.436.peg.1805	GEV37_09080	WP_009286156.1	sitA	Manganese ABC transporter, periplasmic-binding protein SitA
fig|2745.436.peg.1806	GEV37_09085	WP_011957776.1	sitB	Manganese ABC transporter, ATP-binding protein SitB
fig|2745.436.peg.1807	GEV37_09090	WP_009286157.1	sitC	Manganese ABC transporter, inner membrane permease protein SitC
fig|2745.436.peg.1808	GEV37_09095	WP_009286158.1	sitD	Manganese ABC transporter, inner membrane permease protein SitD
fig|2745.436.peg.1810	GEV37_09105	WP_018916904.1	urtE	Urea ABC transporter, ATPase protein UrtE
fig|2745.436.peg.1811	GEV37_09110	WP_016915368.1	urtD	Urea ABC transporter, ATPase protein UrtD
fig|2745.436.peg.1812	GEV37_09115	WP_016915369.1	urtC	Urea ABC transporter, permease protein UrtC
fig|2745.436.peg.1813	GEV37_09120	WP_008956134.1	urtB	Urea ABC transporter, permease protein UrtB
fig|2745.436.peg.1814	GEV37_09125	WP_018916900.1	urtA	Urea ABC transporter, substrate-binding protein UrtA
fig|2745.436.peg.1821	GEV37_09160	WP_009667547.1		Hydroxymethylpyrimidine ABC transporter, transmembrane component
fig|2745.436.peg.1822	GEV37_09165	WP_016915379.1		Hydroxymethylpyrimidine ABC transporter, ATPase component
fig|2745.436.peg.1823	GEV37_09170	WP_017449692.1		Hydroxymethylpyrimidine ABC transporter, substrate-binding component
fig|2745.436.peg.1849	GEV37_09300	WP_018916865.1	aapJ	L-amino acid ABC transporter (Glu/Asp/His/...), substrate-binding protein AapJ
fig|2745.436.peg.1850	GEV37_09305	WP_004726079.1	aapJ	L-amino acid ABC transporter (Glu/Asp/His/...), substrate-binding protein AapJ
fig|2745.436.peg.1851	GEV37_09310	WP_018916863.1	aapQ	L-amino acid ABC transporter (Glu/Asp/His/...), permease protein 1 AapQ
fig|2745.436.peg.1852	GEV37_09315	WP_009098356.1	aapM	L-amino acid ABC transporter (Glu/Asp/His/...), permease protein 2 AapM
fig|2745.436.peg.1853				ABC-type polar amino acid transport system, ATPase component
fig|2745.436.peg.1855	GEV37_09330	WP_007112374.1		ABC transporter, substrate-binding protein (cluster 12, methionine/phosphonates)
fig|2745.436.peg.1856	GEV37_09335	WP_018916858.1		ABC transporter, ATP-binding protein (cluster 12, methionine/phosphonates)
fig|2745.436.peg.1857	GEV37_09340	WP_018916857.1		ABC transporter, permease protein (cluster 12, methionine/phosphonates)
fig|2745.436.peg.1858	GEV37_09345	WP_007350990.1		ABC transporter, permease protein (cluster 12, methionine/phosphonates)
fig|2745.436.peg.1868	GEV37_09395	WP_009723201.1	fhuD	Ferric hydroxamate ABC transporter (TC 3.A.1.14.3), periplasmic substrate binding protein FhuD
fig|2745.436.peg.1882				ABC transporter, substrate-binding protein (cluster 2, ribose/xylose/arabinose/galactose)
fig|2745.436.peg.1883	GEV37_09470	WP_018916828.1		ABC transporter, permease protein (cluster 2, ribose/xylose/arabinose/galactose)
fig|2745.436.peg.1884	GEV37_09475	WP_004580162.1		ABC transporter, ATP-binding protein (cluster 2, ribose/xylose/arabinose/galactose) / ABC transporter, ATP-binding protein (cluster 2, ribose/xylose/arabinose/galactose)
fig|2745.436.peg.1904	GEV37_09575	WP_016915447.1	yheS	Bis-ABC ATPase YheS
fig|2745.436.peg.1970	GEV37_09905	WP_007112290.1	pstS	Phosphate ABC transporter, substrate-binding protein PstS (TC 3.A.1.7.1)
fig|2745.436.peg.1971	GEV37_09910	WP_016915477.1	pstC	Phosphate ABC transporter, permease protein PstC (TC 3.A.1.7.1)
fig|2745.436.peg.1972	GEV37_09915	WP_016855938.1	pstA	Phosphate ABC transporter, permease protein PstA (TC 3.A.1.7.1)
fig|2745.436.peg.1973	GEV37_09920	WP_009723267.1	pstB	Phosphate ABC transporter, ATP-binding protein PstB (TC 3.A.1.7.1)
fig|2745.436.peg.2019	GEV37_10140	WP_018915448.1		ABC-type antimicrobial peptide transport system, ATPase component
fig|2745.436.peg.2020	GEV37_10145	WP_009721728.1		ABC transporter, fused permease protein
fig|2745.436.peg.2087	GEV37_10450	WP_018915541.1	kpsM	Capsular polysaccharide ABC transporter, permease protein KpsM
fig|2745.436.peg.2090	GEV37_10465	WP_018915545.1	kpsT	Capsular polysaccharide ABC transporter, ATP-binding protein KpsT
fig|2745.436.peg.2258	GEV37_11315	WP_007114685.1	lptB	Lipopolysaccharide ABC transporter, ATP-binding protein LptB
fig|2745.436.peg.2263			mlaF	Phospholipid ABC transporter ATP-binding protein MlaF
fig|2745.436.peg.2264			mlaE	Phospholipid ABC transporter permease protein MlaE
fig|2745.436.peg.2265	GEV37_11350	WP_016913488.1	mlaD	Phospholipid ABC transporter substrate-binding protein MlaD
fig|2745.436.peg.2266	GEV37_11355	WP_018915745.1	mlaC	Phospholipid ABC transporter shuttle protein MlaC
fig|2745.436.peg.2353	GEV37_11785	WP_018916211.1		ABC transporter, ATP-binding protein (cluster 5, nickel/peptides/opines) / ABC transporter, ATP-binding protein (cluster 5, nickel/peptides/opines)
fig|2745.436.peg.2354	GEV37_11790	WP_016913892.1		ABC transporter, permease protein 2 (cluster 5, nickel/peptides/opines)
fig|2745.436.peg.2355	GEV37_11795	WP_009724329.1	oppB	Oligopeptide ABC transporter, permease protein OppB (TC 3.A.1.5.1)
fig|2745.436.peg.2356	GEV37_11800	WP_018916208.1		ABC transporter, substrate-binding protein (cluster 5, nickel/peptides/opines)
fig|2745.436.peg.2438	GEV37_12205	WP_016913802.1		Excinuclease ABC subunit B
fig|2745.436.peg.2583	GEV37_12980	WP_008956649.1	choX	Choline binding ABC transport system substrate-binding protein ChoX
fig|2745.436.peg.2603	GEV37_13080	WP_009099471.1		Uncharacterized ABC1 family protein
fig|2745.436.peg.2623	GEV37_13175	WP_009724570.1		Broad-specificity amino acid ABC transporter, permease protein 2
fig|2745.436.peg.2624	GEV37_13180	WP_011914278.1		Broad-specificity amino acid ABC transporter, permease protein 1
fig|2745.436.peg.2625				Broad-specificity amino acid ABC transporter, substrate-binding protein
fig|2745.436.peg.2626	GEV37_13190	WP_016913615.1		Broad-specificity amino acid ABC transporter, ATP-binding protein 2
fig|2745.436.peg.2627	GEV37_13195	WP_018915879.1		Broad-specificity amino acid ABC transporter, ATP-binding protein 1
fig|2745.436.peg.2694	GEV37_13535	WP_009099536.1		Bis-ABC ATPase Uup
fig|2745.436.peg.2779			btuF	Vitamin B12 ABC transporter, substrate-binding protein BtuF
fig|2745.436.peg.2781	GEV37_13975	WP_010629274.1		ABC transporter related
fig|2745.436.peg.2814	GEV37_14145	WP_008956395.1		ABC transporter, permease protein 2 (cluster 1, maltose/g3p/polyamine/iron)
fig|2745.436.peg.2815	GEV37_14150	WP_009287021.1		ABC transporter, permease protein 1 (cluster 1, maltose/g3p/polyamine/iron)
fig|2745.436.peg.2816	GEV37_14155	WP_010629430.1		ABC transporter, substrate-binding protein (cluster 1, maltose/g3p/polyamine/iron)
fig|2745.436.peg.2829	GEV37_14220	WP_009096376.1	dppF	Dipeptide ABC transporter, ATP-binding protein DppF (TC 3.A.1.5.2)
fig|2745.436.peg.2830	GEV37_14225	WP_009287009.1		ABC transporter, ATP-binding protein (cluster 5, nickel/peptides/opines)
fig|2745.436.peg.2831	GEV37_14230	WP_007112951.1	dppC	Dipeptide ABC transporter, permease protein DppC (TC 3.A.1.5.2)
fig|2745.436.peg.2832	GEV37_14235	WP_018917324.1		ABC transporter, permease protein 1 (cluster 5, nickel/peptides/opines)
fig|2745.436.peg.2833	GEV37_14240	WP_016914114.1	dppA	Dipeptide ABC transporter, substrate-binding protein DppA (TC 3.A.1.5.2)
fig|2745.436.peg.2916	GEV37_14660	WP_009723434.1		Methionine ABC transporter substrate-binding protein
fig|2745.436.peg.2917	GEV37_14665	WP_009096206.1		Methionine ABC transporter permease protein
fig|2745.436.peg.2918	GEV37_14670	WP_018917224.1		Methionine ABC transporter ATP-binding protein
fig|2745.436.peg.2960	GEV37_14880	WP_010628384.1	cydD	Efflux ABC transporter for glutathione/L-cysteine, essential for assembly of bd-type respiratory oxidases => CydD subunit
fig|2745.436.peg.2961	GEV37_14885	WP_016913966.1	cydC	Efflux ABC transporter for glutathione/L-cysteine, essential for assembly of bd-type respiratory oxidases => CydC subunit
fig|2745.436.peg.3068	GEV37_15420	WP_016916021.1	ftsX	Cell-division-associated, ABC-transporter-like signaling protein FtsX
fig|2745.436.peg.3069	GEV37_15425	WP_018918297.1	ftsE	Cell-division-associated, ABC-transporter-like signaling protein FtsE
fig|2745.436.peg.3109	GEV37_15630	WP_010626736.1	nikA	Nickel ABC transporter, substrate-binding protein NikA (TC 3.A.1.5.3)
fig|2745.436.peg.3110	GEV37_15635	WP_004692192.1	nikB	Nickel ABC transporter, permease protein NikB (TC 3.A.1.5.3)
fig|2745.436.peg.3111	GEV37_15640	WP_019994546.1	nikC	Nickel ABC transporter, permease protein NikC (TC 3.A.1.5.3)
fig|2745.436.peg.3112	GEV37_15645	WP_019994545.1	nikD	Nickel ABC transporter, ATP-binding protein NikD (TC 3.A.1.5.3)
fig|2745.436.peg.3113	GEV37_15650	WP_000173685.1	nikE	Nickel ABC transporter, ATP-binding protein NikE (TC 3.A.1.5.3)
fig|2745.436.peg.3138	GEV37_15785	WP_005613178.1		ABC transporter, substrate-binding protein (cluster 2, ribose/xylose/arabinose/galactose)
fig|2745.436.peg.3139				ABC transporter, ATP-binding protein (cluster 2, ribose/xylose/arabinose/galactose) / ABC transporter, ATP-binding protein (cluster 2, ribose/xylose/arabinose/galactose)
fig|2745.436.peg.3140	GEV37_15795	WP_006396374.1		ABC transporter, permease protein (cluster 2, ribose/xylose/arabinose/galactose)
fig|2745.436.peg.3141				ABC transporter, permease protein (cluster 2, ribose/xylose/arabinose/galactose)
fig|2745.436.peg.3175	GEV37_15965	WP_009723325.1		ABC transporter, ATP-binding protein (cluster 3, basic aa/glutamine/opines)
fig|2745.436.peg.3176	GEV37_15970	WP_009286346.1	glnP	Glutamine ABC transporter, permease protein GlnP
fig|2745.436.peg.3177	GEV37_15975	WP_016915591.1	glnH	Glutamine ABC transporter, substrate-binding protein GlnH
fig|2745.436.peg.3273	GEV37_16450	WP_001130308.1	yehZ	Osmoprotectant ABC transporter binding protein YehZ
fig|2745.436.peg.3274			yehY	Osmoprotectant ABC transporter permease protein YehY
fig|2745.436.peg.3275	GEV37_16460	WP_018916242.1	yehX	Osmoprotectant ABC transporter ATP-binding subunit YehX
fig|2745.436.peg.3276			yehW	Osmoprotectant ABC transporter inner membrane protein YehW
fig|2745.436.peg.3282	GEV37_16495	WP_008956886.1		ABC transporter, substrate-binding protein (cluster 9, phospholipid)
fig|2745.436.peg.3283	GEV37_16500	WP_019407366.1		ABC transporter, ATP-binding protein (cluster 9, phospholipid)
fig|2745.436.peg.3284	GEV37_16505	WP_018916233.1		ABC transporter, permease protein (cluster 9, phospholipid)
Data is annotated using PATRIC. Details of the genes involved in nucleotide sugar synthesis, kps genes and ABC transporters identified from the whole genome data are provided. KEGG pathway annotation [1] of the genome was used to identify the proteins involved in nucleotide sugar synthesis.
[1] Kanehisa, M & Goto, S. KEGG: Kyoto Encyclopedia of Genes and Genomes. Nucleic Acids Res. 28, 27-30 (2000).

## Sheet: Supplementary Table S3
						Genome analysis of a halophilic bacterium Halomonas malpeensis YU-PRIM-29T reveals its exopolysaccharide and pigment producing capabilities
						Athmika#,Sudeep D Ghate#, AB Arun, Sneha S Rao, ST Arun Kumar, Mrudula Kinarulla Kandiyil, Kanekar Saptami and PD Rekha*
						Yenepoya Research Centre, Yenepoya (Deemed to be University), University Road, Deralakatte, Mangalore-575018, India
Supplementary Table S3. Genes identified for the carbohydrate transport in Halomonas malpeensis YU-PRIM-29T obtained from the whole genome sequence data.
Genes involved in Phosphotransferase system (PTS) System
PATRIC ID	NCBI Locus tag_ID	Ref seq_ID	Gene	Encoded protein
fig|2745.436.peg.2744				PTS system, fructose-specific IIB component (EC 2.7.1.202) / PTS system, fructose-specific IIC component
fig|2745.436.peg.2746				PTS system, fructose-specific IIA component (EC 2.7.1.202) / Phosphotransferase system, phosphocarrier protein HPr / Phosphoenolpyruvate-protein phosphotransferase of PTS system (EC 2.7.3.9)
Permeases
PATRIC ID	NCBI Locus tag_ID	Ref seq_ID	Gene	Encoded protein
fig|2745.436.peg.217	GEV37_01105	WP_010629765.1	cysT	Sulfate transport system permease protein CysT
fig|2745.436.peg.218			cysW	Sulfate transport system permease protein CysW
fig|2745.436.peg.231	GEV37_01175	WP_003555477.1		Alkanesulfonates transport system permease protein
fig|2745.436.peg.233	GEV37_01180	WP_018915990.1		TRAP-type C4-dicarboxylate transport system, large permease component
fig|2745.436.peg.327	GEV37_01630	WP_012334402.1		TRAP-type uncharacterized transport system, fused permease component
fig|2745.436.peg.340	GEV37_01685	WP_018917890.1		D-galacturonate TRAP transporter, large permease protein
fig|2745.436.peg.341				D-galacturonate TRAP transporter, small permease protein
fig|2745.436.peg.412	GEV37_02015	WP_004403611.1		TRAP-type C4-dicarboxylate transport system, large permease component
fig|2745.436.peg.440	GEV37_02155	WP_016915346.1		TRAP-type uncharacterized transport system, fused permease component
fig|2745.436.peg.449				TRAP-type C4-dicarboxylate transport system, large permease component
fig|2745.436.peg.450	GEV37_02200	WP_018698251.1		TRAP-type C4-dicarboxylate transport system, small permease component
fig|2745.436.peg.488	GEV37_02385	WP_018916356.1		TRAP-type uncharacterized transport system, fused permease component
fig|2745.436.peg.490	GEV37_02395	WP_019339241.1		TRAP-type C4-dicarboxylate transport system, large permease component
fig|2745.436.peg.491	GEV37_02400	WP_007113763.1		TRAP-type transport system, small permease component, predicted N-acetylneuraminate transporter
fig|2745.436.peg.506	GEV37_02475	WP_009721320.1		Cytosine/purine/uracil/thiamine/allantoin permease family protein
fig|2745.436.peg.507	GEV37_02480	WP_018916341.1		Cytosine/purine/uracil/thiamine/allantoin permease family protein
fig|2745.436.peg.514	GEV37_02510	WP_011920505.1		L-lactate permease
fig|2745.436.peg.520	GEV37_02540	WP_018916325.1		TRAP-type C4-dicarboxylate transport system, large permease component
fig|2745.436.peg.544	GEV37_02685	WP_009721289.1		Acetate permease ActP (cation/acetate symporter)
fig|2745.436.peg.565	GEV37_02790	WP_009724813.1	yfgO	Putative permease PerM (= YfgO)
fig|2745.436.peg.646	GEV37_03205	WP_009724886.1		TRAP-type C4-dicarboxylate transport system, small permease component
fig|2745.436.peg.647	GEV37_03210	WP_018918864.1		TRAP-type C4-dicarboxylate transport system, large permease component
fig|2745.436.peg.669	GEV37_03315	WP_018918972.1	yxeN	Probable amino-acid permease protein YxeN
fig|2745.436.peg.714	GEV37_03530	WP_007111169.1		TRAP-type C4-dicarboxylate transport system, large permease component
fig|2745.436.peg.719	GEV37_03555	WP_008959418.1		TRAP-type C4-dicarboxylate transport system, large permease component
fig|2745.436.peg.720	GEV37_03560	WP_018917152.1		TRAP-type transport system, small permease component, predicted N-acetylneuraminate transporter
fig|2745.436.peg.725	GEV37_03585	WP_018917147.1		TRAP-type C4-dicarboxylate transport system, large permease component
fig|2745.436.peg.811	GEV37_04010	WP_018917059.1		TRAP-type C4-dicarboxylate transport system, large permease component
fig|2745.436.peg.812	GEV37_04015	WP_018917058.1		TRAP-type C4-dicarboxylate transport system, small permease component
fig|2745.436.peg.827	GEV37_04105	WP_016915204.1		Uncharacterized amino acid permease, GabP family
fig|2745.436.peg.842	GEV37_04180	WP_007112622.1		TRAP-type transporter, small permease protein
fig|2745.436.peg.843	GEV37_04185	WP_014872645.1		TRAP-type transporter, large permease protein
fig|2745.436.peg.851	GEV37_04225	WP_007089236.1		TRAP-type uncharacterized transport system, fused permease component
fig|2745.436.peg.1121	GEV37_05630	WP_017429967.1	cysT	Sulfate transport system permease protein CysT
fig|2745.436.peg.1122	GEV37_05635	WP_008959572.1	cysW	Sulfate transport system permease protein CysW
fig|2745.436.peg.1140			potI	Putrescine transport system permease protein PotI (TC 3.A.1.11.2)
fig|2745.436.peg.1141	GEV37_05730	WP_007113279.1	potH	Putrescine transport system permease protein PotH (TC 3.A.1.11.2)
fig|2745.436.peg.1188				TRAP-type uncharacterized transport system, fused permease component
fig|2745.436.peg.1213	GEV37_06130	WP_018978842.1		S-methylmethionine permease
fig|2745.436.peg.1306	GEV37_06575	WP_008958126.1		Sulfate permease, Trk-type
fig|2745.436.peg.1330	GEV37_06695	WP_018915597.1	yuiF	Histidine permease YuiF
fig|2745.436.peg.1410	GEV37_07080	WP_016916283.1		Sulfate permease
fig|2745.436.peg.1490	GEV37_07490	WP_016855811.1		TRAP-type uncharacterized transport system, fused permease component
fig|2745.436.peg.1580	GEV37_07945	WP_018918171.1		TRAP-type C4-dicarboxylate transport system, large permease component
fig|2745.436.peg.1581	GEV37_07950	WP_018918172.1		TRAP-type C4-dicarboxylate transport system, small permease component
fig|2745.436.peg.1604	GEV37_08065	WP_018918217.1	lptG	Lipopolysaccharide export system permease protein LptG
fig|2745.436.peg.1605			lptF	Lipopolysaccharide export system permease protein LptF
fig|2745.436.peg.1788				TRAP-type C4-dicarboxylate transport system, small permease component
fig|2745.436.peg.1789	GEV37_08990	WP_008956152.1		TRAP-type C4-dicarboxylate transport system, large permease component
fig|2745.436.peg.1892	GEV37_09515	WP_018916838.1		Sugar efflux permease, MFS-type
fig|2745.436.peg.1900	GEV37_09555	WP_008940418.1	teaC	Ectoine/hydroxyectoine TRAP transporter large permease protein TeaC
fig|2745.436.peg.1901	GEV37_09560	WP_008956525.1	teaB	Ectoine/hydroxyectoine TRAP transporter small permease protein TeaB
fig|2745.436.peg.2157	GEV37_10815	WP_007114578.1		TRAP-type transport system, small permease component, predicted N-acetylneuraminate transporter
fig|2745.436.peg.2158	GEV37_10820	WP_018915613.1		TRAP-type C4-dicarboxylate transport system, large permease component
fig|2745.436.peg.2202	GEV37_11035	WP_009566101.1		TRAP-type C4-dicarboxylate transport system, large permease component
fig|2745.436.peg.2206				TRAP-type uncharacterized transport system, fused permease component
fig|2745.436.peg.2312	GEV37_11585	WP_009099274.1	msbA	Lipid A export permease/ATP-binding protein MsbA
fig|2745.436.peg.2348	GEV37_11760	WP_008956906.1		Sulfate permease
fig|2745.436.peg.2577	GEV37_12945	WP_009724701.1	yuiF	Histidine permease YuiF
fig|2745.436.peg.2601	GEV37_13070	WP_008956690.1		AmpG permease
fig|2745.436.peg.2911	GEV37_14625	WP_009723440.1		Putative permease often clustered with de novo purine synthesis
fig|2745.436.peg.2920	GEV37_14680	WP_018917222.1		Xanthine/uracil/thiamine/ascorbate permease family protein
fig|2745.436.peg.2925	GEV37_14705	WP_018917217.1	uraA	Uracil permease @ Uracil:proton symporter UraA
fig|2745.436.peg.3160	GEV37_15890	WP_018918440.1		Bacitracin transport permease protein BCRC
fig|2745.436.peg.3226	GEV37_16215	WP_009465710.1		TRAP-type C4-dicarboxylate transport system, large permease component
fig|2745.436.peg.3309	GEV37_16630	WP_009725005.1		TRAP-type uncharacterized transport system, fused permease component
Details of genes involved in phosphotransferase system and permeases identified from the whole genome against the publicly available databases from PATRIC are provided using PATRIC annotation [1].
[1] PATRIC; https://www.patricbrc.org/

## Sheet: Supplementary Table S4
				Genome analysis of a halophilic bacterium Halomonas malpeensis YU-PRIM-29T reveals its exopolysaccharide and pigment producing capabilities
				Athmika#,Sudeep D Ghate#, AB Arun, Sneha S Rao, ST Arun Kumar, Mrudula Kinarulla Kandiyil, Kanekar Saptami and PD Rekha*
				Yenepoya Research Centre, Yenepoya (Deemed to be University), University Road, Deralakatte, Mangalore-575018, India
Supplementary Table S4. Genes identified for quorum sensing, motility and biofilm formation in Halomonas malpeensis YU-PRIM-29T identified from the whole genome sequence data
Flagellar genes
PATRIC ID	NCBI Locus tag_ID	Ref seq_ID	Gene	Encoded protein
fig|2745.436peg.1003	GEV37_04995	WP_009288446.1		RNA polymerase sigma factor for flagellar operon
fig|2745.436peg.1010	GEV37_05030	WP_017429030.1	cheY	Chemotaxis regulator - transmits chemoreceptor signals to flagellar motor components CheY
fig|2745.436peg.1022	GEV37_05090	WP_009097778.1	fhlB	Uncharacterized homolog of the cytoplasmic domain of flagellar protein FhlB
fig|2745.436peg.1001	GEV37_04985	WP_007112057.1	motB	Flagellar motor rotation protein MotB
fig|2745.436peg.1002	GEV37_04990	WP_016915733.1	motA	Flagellar motor rotation protein MotA
fig|2745.436peg.1004			flhE	Flagellar protein FlhE
fig|2745.436peg.1006	GEV37_05010	WP_016915729.1	flhF	Flagellar biosynthesis protein FlhF
fig|2745.436peg.1007	GEV37_05015	WP_009097742.1	flhA	Flagellar biosynthesis protein FlhA
fig|2745.436peg.1008	GEV37_05020	WP_009288442.1	flhB	Flagellar biosynthesis protein FlhB
fig|2745.436peg.1018	GEV37_05070	WP_018917791.1	motB	Flagellar motor rotation protein MotB
fig|2745.436peg.1019	GEV37_05075	WP_009097772.1	motA	Flagellar motor rotation protein MotA
fig|2745.436peg.1020	GEV37_05080	WP_009097774.1	flhC	Flagellar transcriptional activator FlhC
fig|2745.436peg.1021	GEV37_05085	WP_009097776.1	flhD	Flagellar transcriptional activator FlhD
fig|2745.436peg.1025	GEV37_05105	WP_009723976.1	fliS	Flagellar biosynthesis protein FliS
fig|2745.436peg.1028	GEV37_05120	WP_009723980.1	fliE	Flagellar hook-basal body complex protein FliE
fig|2745.436peg.1029	GEV37_05125	WP_009097792.1	fliF	Flagellar M-ring protein FliF
fig|2745.436peg.1030	GEV37_05130	WP_018917803.1	fliG	Flagellar motor switch protein FliG
fig|2745.436peg.1031	GEV37_05135	WP_009723983.1	fliH	Flagellar assembly protein FliH
fig|2745.436peg.1033	GEV37_05145	WP_009097799.1	fliJ	Flagellar protein FliJ
fig|2745.436peg.1034	GEV37_05150	WP_009097799.1	fliK	Flagellar hook-length control protein FliK
fig|2745.436peg.1035	GEV37_05155	WP_009288428.1	fliL	Flagellar biosynthesis protein FliL
fig|2745.436peg.1036	GEV37_05160	WP_012700998.1	fliM	Flagellar motor switch protein FliM
fig|2745.436peg.1037	GEV37_05165	WP_012700997.1	fliN	Flagellar motor switch protein FliN
fig|2745.436peg.1038	GEV37_05170	WP_018917811.1	fliO	Flagellar biosynthesis protein FliO
fig|2745.436peg.1039	GEV37_05175	WP_001253410.1	fliP	Flagellar biosynthesis protein FliP
fig|2745.436peg.1040	GEV37_05180	WP_009097813.1	fliQ	Flagellar biosynthesis protein FliQ
fig|2745.436peg.1041	GEV37_05185	WP_013334124.1	fliR	Flagellar biosynthesis protein FliR
fig|2745.436peg.1042	GEV37_05190	WP_012700992.1	flgL	Flagellar hook-associated protein FlgL
fig|2745.436peg.1043	GEV37_05195	WP_018917816.1	flgK	Flagellar hook-associated protein FlgK
fig|2745.436peg.1044	GEV37_05200	WP_018917817.1	flgJ	Flagellar protein FlgJ [peptidoglycan hydrolase]
fig|2745.436peg.1045	GEV37_05205	WP_000589326.1	flgI	Flagellar P-ring protein FlgI
fig|2745.436peg.1046	GEV37_05210	WP_009288421.1	flgH	Flagellar L-ring protein FlgH
fig|2745.436peg.1047	GEV37_05215	WP_007112104.1	flgG	Flagellar basal-body rod protein FlgG
fig|2745.436peg.1048	GEV37_05220	WP_018917821.1	flgF	Flagellar basal-body rod protein FlgF
fig|2745.436peg.1049	GEV37_05225	WP_018917822.1	flgE	Flagellar hook protein FlgE
fig|2745.436peg.1050	GEV37_05230	WP_017429069.1	flgD	Flagellar basal-body rod modification protein FlgD
fig|2745.436peg.1051	GEV37_05235	WP_007112108.1	flgC	Flagellar basal-body rod protein FlgC
fig|2745.436peg.1052	GEV37_05240	WP_018917825.1	flgB	Flagellar basal-body rod protein FlgB
fig|2745.436peg.1053	GEV37_05245	WP_009097843.1	flgA	Flagellar basal-body P-ring formation protein FlgA
fig|2745.436peg.1055	GEV37_05255	WP_009288413.1	flgN	Flagellar biosynthesis protein FlgN
fig|2745.436peg.2033	GEV37_10205	WP_016913277.1	motB	Flagellar motor rotation protein MotB
fig|2745.436peg.677	GEV37_03350		fliC	Flagellin FliC
fig|2745.436peg.678	GEV37_03355	WP_007112856.1	fliC	Flagellin FliC
fig|2745.436peg.1027	GEV37_05115	WP_009097788.1	flaG	Flagellin protein FlaG
fig|2745.436peg.1827	GEV37_09190	WP_009286169.1	flaA	Flagellin protein FlaA
fig|2745.436peg.1368	GEV37_06875	WP_009100335.1	rpoD	RNA polymerase sigma factor RpoD
fig|2745.436peg.2257	GEV37_11310	WP_018915736.1	rpoN	RNA polymerase sigma-54 factor RpoN
Chemotaxis
PATRIC ID	NCBI Locus tag_ID	Ref seq_ID	Gene	Encoded protein
fig|2745.436.peg.1013			cheR	cheR; chemotaxis protein methyltransferase CheR [EC:2.1.1.80]
fig|2745.436.peg.1012	GEV37_05040	WP_009097754.1	cheB	Chemotaxis response regulator protein-glutamate methylesterase CheB (EC 3.1.1.61)
fig|2745.436.peg.1017	GEV37_05065	WP_016915718.1	two-c	Signal transduction histidine kinase CheA
fig|2745.436.peg.1016	GEV37_05060	WP_009723967.1	cheW	Positive regulator of CheA protein activity (CheW)
fig|2745.436.peg.1010	GEV37_05030	WP_017429030.1	cheY	Chemotaxis regulator - transmits chemoreceptor signals to flagellar motor components CheY
fig|2745.436.peg.1009	GEV37_05025	WP_009097745.1	cheZ	Chemotaxis response - phosphatase CheZ
fig|2745.436.peg.1030	GEV37_05130	WP_018917803.1	fliG	Flagellar motor switch protein FliG
fig|2745.436.peg.1036	GEV37_05160	WP_012700998.1	fliM	Flagellar motor switch protein FliM
fig|2745.436.peg.1037	GEV37_05165	WP_012700997.1	fliNY	Flagellar motor switch protein FliN
fig|2745.436.peg.1019	GEV37_05075	WP_009097772.1	motA	Flagellar motor rotation protein MotA
fig|2745.436.peg.1001	GEV37_04985	WP_007112057.1	motB	Flagellar motor rotation protein MotB
fig|2745.436.peg.1776	GEV37_08920	WP_018917841.1	wspA	hypothetical protein
fig|2745.436.peg.773	GEV37_03825	WP_009722858.1	wspE	Signal transduction histidine kinase CheA
fig|2745.436.peg.771			wspF	two-component system, chemotaxis family, response regulator WspF [EC:3.1.1.61]
fig|2745.436.peg.616	GEV37_03055	WP_016916113.1	wspR	hypothetical protein
fig|2745.436.peg.2073	GEV37_10380	WP_010169723.1	sadC	GGDEF domain protein
fig|2745.436.peg.303	GEV37_01515	WP_007111286.1	tpbB	hypothetical protein
fig|2745.436.peg.2007	GEV37_10080	WP_018918459.1	mucR	diguanylate cyclase/phosphodiesterase (GGDEF & EAL domains) with PAS/PAC sensor(s)
Quorum sensing genes
PATRIC ID	NCBI Locus tag_ID	Ref seq_ID	Gene	Encoded protein
fig|2745.436.peg.1840	GEV37_09255	WP_019019186.1	ribA	GTP cyclohydrolase II (EC 3.5.4.25)
fig|2745.436.peg.2662	GEV37_13365	WP_009099373.1		2-keto-3-deoxy-D-arabino-heptulosonate-7-phosphate synthase Ialpha (EC 2.5.1.54)
fig|2745.436.peg.3022	GEV37_15195	WP_009724165.1		2-keto-3-deoxy-D-arabino-heptulosonate-7-phosphate synthase Ialpha (EC 2.5.1.54)
fig|2745.436.peg.2639	GEV37_13255	WP_020682382.1	trpE	Anthranilate synthase, aminase component (EC 4.1.3.27)
fig|2745.436.peg.1115			trpG	anthranilate synthase component II [EC:4.1.3.27]
fig|2745.436.peg.2640	GEV37_13260	WP_009722097.1		Anthranilate synthase, amidotransferase component (EC 4.1.3.27)
fig|2745.436.peg.1073	GEV37_05360	WP_010627899.1		Long-chain-fatty-acid--CoA ligase (EC 6.2.1.3)
fig|2745.436.peg.979	GEV37_04875	WP_008959185.1	livG	Branched-chain amino acid ABC transporter, ATP-binding protein LivG (TC 3.A.1.4.1)
fig|2745.436.peg.2627	GEV37_13195	WP_018915879.1		Broad-specificity amino acid ABC transporter, ATP-binding protein 1
fig|2745.436.peg.980	GEV37_04880	WP_011506721.1	livF	Branched-chain amino acid ABC transporter, ATP-binding protein LivF (TC 3.A.1.4.1)
fig|2745.436.peg.2626	GEV37_13190	WP_016913615.1		Broad-specificity amino acid ABC transporter, ATP-binding protein 2
fig|2745.436.peg.981	GEV37_04885	WP_018917753.1	livH	Branched-chain amino acid ABC transporter, permease protein LivH (TC 3.A.1.4.1)
fig|2745.436.peg.2624	GEV37_13180	WP_011914278.1		Broad-specificity amino acid ABC transporter, permease protein 1
fig|2745.436.peg.982	GEV37_04890	WP_019952668.1	livM	Branched-chain amino acid ABC transporter, permease protein LivM (TC 3.A.1.4.1)
fig|2745.436.peg.2623	GEV37_13175	WP_009724570.1		Broad-specificity amino acid ABC transporter, permease protein 2
fig|2745.436.peg.983	GEV37_04895	WP_008959189.1	livK	ABC transporter, substrate-binding protein (cluster 4, leucine/isoleucine/valine/benzoate)
fig|2745.436.peg.2829	GEV37_14220	WP_009096376.1	dppF	Dipeptide ABC transporter, ATP-binding protein DppF (TC 3.A.1.5.2)
fig|2745.436.peg.1706	GEV37_08590	WP_018916988.1	gsiC	Oligopeptide transport permease protein OppB-like @ Glutathione ABC transporter, permease protein GsiC
fig|2745.436.peg.1707	GEV37_08595	WP_016915288.1		ABC transporter, permease protein 2 (cluster 5, nickel/peptides/opines)
fig|2745.436.peg.1705	GEV37_08585	WP_016915286.1	gsiB	Oligopeptide transport substrate-binding protein @ Glutathione ABC transporter, substrate-binding protein GsiB
fig|2745.436.peg.744	GEV37_03675	WP_018917141.1		hypothetical protein
fig|2745.436.peg.2814	GEV37_14145	WP_008956395.1		ABC transporter, permease protein 2 (cluster 1, maltose/g3p/polyamine/iron)
fig|2745.436.peg.2816	GEV37_14155	WP_010629430.1		ABC transporter, substrate-binding protein (cluster 1, maltose/g3p/polyamine/iron)
fig|2745.436.peg.1020	GEV37_05080	WP_009097774.1	flhC	Flagellar transcriptional activator FlhC
fig|2745.436.peg.1021	GEV37_05085	WP_009097776.1	flhD	Flagellar transcriptional activator FlhD
fig|2745.436.peg.2303	GEV37_11540	WP_009099261.1	secA	Protein translocase subunit SecA
fig|2745.436.peg.3239	GEV37_16285	WP_016915640.1	secB	Protein-export protein SecB (maintains pre-export unfolded state)
fig|2745.436.peg.975	GEV37_04835	WP_016915763.1	secE	Protein translocase subunit SecE
fig|2745.436.peg.1662	GEV37_08375	WP_009097414.1	secG	Protein translocase membrane subunit SecG
fig|2745.436.peg.941	GEV37_04670	WP_009723886.1	secY	Protein translocase subunit SecY
fig|2745.436.peg.3093	GEV37_15545	WP_009724080.1	SRP54	Signal recognition particle protein Ffh
fig|2745.436.peg.3070	GEV37_15430	WP_013333591.1	ftsY	Signal recognition particle receptor FtsY
fig|2745.436.peg.1520	GEV37_07645	WP_007111584.1	yajC	Protein translocase subunit YajC
fig|2745.436.peg.3196	GEV37_16070	WP_007112188.1	yidC	Inner membrane protein translocase and chaperone YidC, long form
fig|2745.436.peg.2224	GEV37_11145	WP_016913446.1	hfq	RNA-binding protein Hfq
fig|2745.436.peg.805	GEV37_03980	WP_008959324.1	phzF	Phenazine biosynthesis protein PhzF like
fig|2745.436.peg.1194	GEV37_06000	WP_009095185.1	luxS	S-ribosylhomocysteine lyase (EC 4.4.1.21) @ Autoinducer-2 production protein LuxS
fig|2745.436.peg.3152	GEV37_15850	WP_016915566.1	qseC	Sensory histidine kinase QseC
fig|2745.436.peg.3151	GEV37_15845	WP_008959060.1	qseB	Two-component system response regulator QseB
fig|2745.436.peg.2755	GEV37_13840	WP_018917432.1	kdpE	DNA-binding response regulator KdpE
fig|2745.436.peg.2402	GEV37_12030	WP_008957956.1	zur	Zinc uptake regulation protein Zur
fig|2745.436.peg.3141			lsrD	AI-2 transport system permease protein
fig|2745.436.peg.2040	GEV37_10240	WP_008959664.1	ribD	Diaminohydroxyphosphoribosylaminopyrimidine deaminase (EC 3.5.4.26) / 5-amino-6-(5-phosphoribosylamino)uracil reductase (EC 1.1.1.193)
fig|2745.436.peg.478	GEV37_02335	WP_010628205.1	ciaR	hypothetical protein
fig|2745.436.peg.2830	GEV37_14225	WP_009287009.1	oppD	ABC transporter, ATP-binding protein (cluster 5, nickel/peptides/opines)
fig|2745.436.peg.2772	GEV37_13925	WP_018917415.1	oprM	Efflux transport system, outer membrane factor (OMF) lipoprotein
fig|2745.436.peg.2133	GEV37_10695	WP_019949909.1	bapA	hypothetical protein
Biofilm formation
Feature ID	NCBI Locus tag_ID	Ref seq_ID	Gene	Encoded protein
fig|2745.436.peg.2639	GEV37_13255	WP_020682382.1	trpE	trpE; anthranilate synthase component I [EC:4.1.3.27]
fig|2745.436.peg.1115			trpG	trpG; anthranilate synthase component II [EC:4.1.3.27]
fig|2745.436.peg.2640	GEV37_13260	WP_009722097.1
fig|2745.436.peg.1003	GEV37_04995	WP_009288446.1	fliA	fliA; RNA polymerase sigma factor for flagellar operon FliA
fig|2745.436.peg.2973	GEV37_14950	WP_009287554.1	pilJ	pilJ; twitching motility protein PilJ
fig|2745.436.peg.1468	GEV37_07380	WP_007111501.1	csrA	csrA; carbon storage regulator
fig|2745.436.peg.2175	GEV37_10905	WP_016913402.1	cpdA	cpdA; 3',5'-cyclic-AMP phosphodiesterase [EC:3.1.4.53]
fig|2745.436.peg.2812	GEV37_14135	WP_003174492.1
fig|2745.436.peg.2649	GEV37_13305	WP_009099401.1	barA	barA; two-component system, NarL family, sensor histidine kinase BarA [EC:2.7.13.3]
fig|2745.436.peg.1086	GEV37_05430	WP_007113220.1	uvrY	uvrY; two-component system, NarL family, invasion response regulator UvrY
fig|2745.436.peg.616	GEV37_03055	WP_016916113.1	wspR	wspR; two-component system, chemotaxis family, response regulator WspR [EC:2.7.7.65]
fig|2745.436.peg.2990	GEV37_15035	WP_019590381.1	impL	impL; type VI secretion system protein ImpL
fig|2745.436.peg.2996	GEV37_15065	WP_009722775.1	impJ	impJ; type VI secretion system protein ImpJ
fig|2745.436.peg.2999	GEV37_15080	WP_007112889.1	impH	impH; type VI secretion system protein ImpH
fig|2745.436.peg.3002	GEV37_15095	WP_011787136.1	impC	impC; type VI secretion system protein ImpC
fig|2745.436.peg.3003	GEV37_15100	WP_009287535.1	impB	impB; type VI secretion system protein ImpB
fig|2745.436.peg.3004	GEV37_15105	WP_018918958.1	hcp	hcp; type VI secretion system secreted protein Hcp
fig|2745.436.peg.2994	GEV37_15055	WP_019591977.1	vasG	vasG; type VI secretion system protein VasG
fig|2745.436.peg.1776	GEV37_08920	WP_018917841.1	wspA	wspA; methyl-accepting chemotaxis protein WspA
fig|2745.436.peg.773	GEV37_03825	WP_009722858.1	wspE	wspE; two-component system, chemotaxis family, sensor histidine kinase and response regulator WspE
fig|2745.436.peg.771			wspF	wspF; two-component system, chemotaxis family, response regulator WspF [EC:3.1.1.61]
fig|2745.436.peg.204			algA	algA; mannose-1-phosphate guanylyltransferase / mannose-6-phosphate isomerase [EC:2.7.7.13 5.3.1.8]
fig|2745.436.peg.2073	GEV37_10380	WP_010169723.1	sadC	sadC; diguanylate cyclase [EC:2.7.7.65]
fig|2745.436.peg.303	GEV37_01515	WP_007111286.1	tpbB	tpbB; diguanylate cyclase [EC:2.7.7.65]
fig|2745.436.peg.2007	GEV37_10080	WP_018918459.1	mucR	mucR; diguanylate cyclase [EC:2.7.7.65]
The whole genome sequence data was mined for quorum sensing network genes, flagellar genes, chemotaxis related genes and biofilm formation genes using PATRIC [1]. KEGG pathway annotation [2] was used to identify the genes involved in chemotaxis pathway.
[1] PATRIC; https://www.patricbrc.org/
[2] Kanehisa, M & Goto, S. KEGG: Kyoto Encyclopedia of Genes and Genomes. Nucleic Acids Res. 28, 27-30 (2000).

## Sheet: Supplementary Table S5
			Genome analysis of a halophilic bacterium Halomonas malpeensis YU-PRIM-29T reveals its exopolysaccharide and pigment producing capabilities
			Athmika#,Sudeep D Ghate#, AB Arun, Sneha S Rao, ST Arun Kumar, Mrudula Kinarulla Kandiyil, Kanekar Saptami and PD Rekha*
			Yenepoya Research Centre, Yenepoya (Deemed to be University), University Road, Deralakatte, Mangalore-575018, India
Supplementary Table S5. The pigment production pathway curated using the genes extracted from the whole genome data of Halomonas malpeensis YU-PRIM-29T.
2-C-methyl-D-erythritol 4-phosphate/1-deoxy-D-xylulose 5-phosphate (MEP/DOXP) pathway
PATRIC ID	NCBI Locus tag_ID	Ref seq_ID	Gene	Encoded protein	Substrate	Product
fig|2745.436.peg.1836	GEV37_09235	WP_016854118.1		1-deoxy-D-xylulose 5-phosphate synthase (EC 2.2.1.7)	D-glyceraldehyde 3-phosphate and pyruvate	1-deoxy-D-xylulose 5-phosphate
fig|2745.436.peg.3039	GEV37_15280	WP_018918254.1		1-deoxy-D-xylulose 5-phosphate reductoisomerase (EC 1.1.1.267)	1-deoxy-D-xylulose 5-phosphate	2-C-methyl-D-erythritol 4-phosphate
fig|2745.436.peg.1399	GEV37_07025	WP_019020323.1		2-C-methyl-D-erythritol 4-phosphate cytidylyltransferase (EC2.7.7.60)	2-C-methyl-D-erythritol 4-phosphate	4-(cytidine 5’-diphospho)-2-C-methyl-D-erythritol
fig|2745.436.peg.1155				4-diphosphocytidyl-2-C-methyl-D-erythritol kinase (EC 2.7.1.148)	4-(cytidine 5’-diphospho)-2-C-methyl-D-erythritol	2-phospho-4-(cytidine 5’-diphospho)-2-C-methyl-D-erythritol
fig|2745.436.peg.1398	GEV37_07020	WP_009721411.1		2-C-methyl-D-erythritol 2,4-cyclodiphosphate synthase (EC 4.6.1.12)	2-phospho-4-(Cytidine 5’-diphospho)-2-C-methyl-D-erythritol	2-C-methyl-D-erythritol 2,4-cyclodiphosphate
fig|2745.436.peg.1543	GEV37_07760	WP_016914923.1		(E)-4-hydroxy-3-methylbut-2-enyl-diphosphate synthase (flavodoxin) (EC 1.17.7.3)	2-C-methyl-D-erythritol 2,4-cyclodiphosphate	1-hydroxy-2-methyl-2-butenyl 4-diphosphate
fig|2745.436.peg.3009				4-hydroxy-3-3methylbut-2-enyl diphosphate reductase (EC 1.17.7.4)	1-hydroxy-2-methyl-2-butenyl 4-diphosphate	Isopentenyl diphosphate
fig|2745.436.peg.1835	GEV37_09230	WP_009098381.1		(2E,6E)-farnesyl diphosphate synthase (EC 2.5.1.10)	Isopentenyl diphosphate	(2E,6E)-Farnesyl diphosphate
fig|2745.436.peg.582	GEV37_02880	WP_007870882.1		Geranylgeranyl diphosphate synthase (EC 2.5.1.29)	(2E,6E)-farnesyl diphosphate	geranylgeranyl diphosphate
fig|2745.436.peg.3041	GEV37_15290	WP_008959875.1		Undecaprenyl diphosphate synthase (EC 2.5.1.31)	(2E,6E)-Farnesyl diphosphate	di-trans, octa-cis-undecaprenyl diphosphate
fig|2745.436.peg.876	GEV37_04350	WP_017431375.1		Octaprenyl diphosphate synthase (EC 2.5.1.90)	(2E,6E)-farnesyl diphosphate	all-trans-octaprenyl diphosphate
fig|2745.436.peg.3158	GEV37_15880	WP_016915572.1		Undecaprenyl-diphosphatase (EC 3.6.1.27)	di-trans, octa-cis-undecaprenyl diphosphate	di-trans, octa-cis-undecaprenyl phosphate
fig|2745.436.peg.3286	GEV37_16515	WP_016913913.1		3-ketoacyl-CoA thiolase (EC 2.3.1.16) @ Acetyl-CoA acetyltransferase (EC 2.3.1.9)	acetyl-CoA	acetoacetyl-CoA
fig|2745.436.peg.2151	GEV37_10785	WP_002710995.1		Hydroxymethylglutaryl-CoA reductase (EC 1.1.1.34)	Hydroxymethylglutaryl-CoA	Mevalonic acid
Carotenoid biosynthesis
PATRIC ID	NCBI Locus tag_ID	Ref seq_ID	Gene	Encoded protein
fig|2745.436.peg.582	GEV37_02880	WP_007870882.1	crtE	Geranylgeranyl diphosphate synthase (EC 2.5.1.29)
fig|2745.436.peg.586	GEV37_02900	WP_014728070.1	crtB	Phytoene synthase (EC 2.5.1.32)
fig|2745.436.peg.585	GEV37_02895	WP_017373878.1	crtI	Phytoene desaturase (lycopene-forming) (EC 1.3.99.31)
fig|2745.436.peg.584	GEV37_02890	WP_014598228.1	crtY	Lycopene cyclase
fig|2745.436.peg.			crtZ	beta-carotene 3-hydroxylase [EC: 1.14.15.24]
fig|2745.436.peg.1744	GEV37_08765	WP_018916959.1	ZEP	monooxygenase, FAD-binding
fig|2745.436.peg.585	GEV37_02895	WP_017373878.1	crtN	Phytoene desaturase (lycopene-forming) (EC 1.3.99.31)
Riboflavin synthesis
PATRIC ID	NCBI Locus tag_ID	Ref seq_ID	Gene	Encoded protein
fig|2745.436.peg.227	GEV37_01155	WP_007162354.1	ssuE	FMN reductase (NADPH) (EC 1.5.1.38)
fig|2745.436.peg.2919	GEV37_14675	WP_008956226.1	ribE	Riboflavin synthase eubacterial/eukaryotic (EC 2.5.1.9)
fig|2745.436.peg.2042	GEV37_10250	WP_009721753.1	ribH	6,7-dimethyl-8-ribityllumazine synthase (EC 2.5.1.78)
fig|2745.436.peg.1840	GEV37_09255	WP_019019186.1	ribA	GTP cyclohydrolase II (EC 3.5.4.25)
fig|2745.436.peg.2040	GEV37_10240	WP_008959664.1	rib1/D2	Diaminohydroxyphosphoribosylaminopyrimidine deaminase (EC 3.5.4.26) / 5-amino-6-(5-phosphoribosylamino)uracil reductase (EC 1.1.1.193)
fig|2745.436.peg.3013	GEV37_15150	WP_009722793.1	FAD1/ribF	FMN adenylyltransferase (EC 2.7.7.2) / Riboflavin kinase (EC2.7.1.26)
fig|2745.436.peg.1226	GEV37_06195	WP_007113435.1	nfrA1	FMN reductase (NADPH) (EC 1.5.1.38)
fig|2745.436.peg.1912	GEV37_09615	WP_009723234.1	yigB	yigB: FMN hydrolase / 5-amino-6-(5-phospho-d-ribitylamino) uracil phosphatase [EC:3.1.3.102 3.1.3.104]
fig|2745.436.peg.2041	GEV37_10245	WP_017430729.1	ribBA	3,4-dihydroxy-2-butanone 4-phosphate synthase (EC 4.1.99.12)/ GTP cyclohydrolase II (EC 3.5.4.25)
Genes of 2-C-methyl-D-erythritol 4-phosphate/1-deoxy-D-xylulose 5-phosphate (MEP/DOXP) pathway, riboflavin and carotenoid biosynthesis were separately curated from the whole genome sequence of YU-PRIM-29T against the publicly available databases from PATRIC [1].
[1] PATRIC; https://www.patricbrc.org/

## Sheet: Supplementary Table S6
			Genome analysis of a halophilic bacterium Halomonas malpeensis YU-PRIM-29T reveals its exopolysaccharide and pigment producing capabilities
			Athmika#,Sudeep D Ghate#, AB Arun, Sneha S Rao, ST Arun Kumar, Mrudula Kinarulla Kandiyil, Kanekar Saptami and PD Rekha*
			Yenepoya Research Centre, Yenepoya (Deemed to be University), University Road, Deralakatte, Mangalore-575018, India
Supplementary Table S6. Stress regulatory genes (DNA repair,.heat and cold shock response, oxidative stress reduction, acid resistance, glutathione associated stress response genes, osmotic stress) identified in Halomonas malpeensis YU-PRIM-29T.
DNA Repair genes
PATRIC ID	NCBI Locus tag_ID	Ref seq_ID	Gene	Encoded protein
fig|2745.436.peg.2923	GEV37_14695	WP_016914006.1		Uracil-DNA glycosylase, family 1 (EC 3.2.2.27)
fig|2745.436.peg.748	GEV37_03695	WP_016915112.1	recQ	ATP-dependent DNA helicase RecQ
fig|2745.436.peg.2001	GEV37_10060	WP_018918462.1		HhH-GPD base excision DNA repair family protein; Probable 3-methyladenine DNA glycosylase/8-oxoguanine DNA glycosylase
fig|2745.436.peg.35	GEV37_00175	WP_018918610.1	dnaB	Replicative DNA helicase (DnaB) (EC 3.6.4.12)
fig|2745.436.peg.1967	GEV37_09890	WP_007112293.1	uvrD/pcrA	ATP-dependent DNA helicase UvrD/PcrA (EC 3.6.4.12)
fig|2745.436.peg.1991	GEV37_10010	WP_018918472.1	recG	ATP-dependent DNA helicase RecG (EC 3.6.4.12)
fig|2745.436.peg.2426	GEV37_12145	WP_008957983.1	ruvB	Holliday junction ATP-dependent DNA helicase RuvB (EC 3.6.4.12)
fig|2745.436.peg.2427	GEV37_12150	WP_007114219.1	ruvA	Holliday junction ATP-dependent DNA helicase RuvA (EC 3.6.4.12)
fig|2745.436.peg.2001	GEV37_10060	WP_018918462.1	hhH-GPD	HhH-GPD base excision DNA repair family protein; Probable 3-methyladenine DNA glycosylase/8-oxoguanine DNA glycosylase
fig|2745.436.peg.2594	GEV37_13035	WP_009099494.1		Endonuclease IV (EC 3.1.21.2)
fig|2745.436.peg.285	GEV37_01440	WP_018919051.1		Endonuclease V (EC 3.1.21.7)
fig|2745.436.peg.2437	GEV37_12200	WP_009724458.1		Endonuclease VIII
fig|2745.436.peg.2550	GEV37_12805	WP_016913737.1		Endonuclease III (EC 4.2.99.18)
fig|2745.436.peg.2391	GEV37_11975	WP_008957944.1	smrA	Probable DNA endonuclease SmrA
fig|2745.436.peg.2929				Ribonuclease J (endonuclease and 5' exonuclease)
fig|2745.436.peg.2939	GEV37_14775	WP_009723411.1		Glycerophosphoryl diester phosphodiesterase (EC 3.1.4.46)
fig|2745.436.peg.996	GEV37_04960	WP_008959208.1		Single-stranded DNA-binding protein
fig|2745.436.peg.285	GEV37_01440	WP_018919051.1		Endonuclease V (EC 3.1.21.7)
fig|2745.436.peg.468	GEV37_02285	WP_009096045.1		Exodeoxyribonuclease VII large subunit (EC 3.1.11.6)
fig|2745.436.peg.1462			lexA	SOS-response repressor and protease LexA (EC 3.4.21.88)
fig|2745.436.peg.1472	GEV37_07400	WP_009722193.1	recA	RecA protein
fig|2745.436.peg.1500	GEV37_07540	WP_018918075.1		DNA polymerase IV (EC 2.7.7.7)
fig|2745.436.peg.1618	GEV37_08140	WP_009101304.1		A/G-specific adenine glycosylase (EC 3.2.2.-)
fig|2745.436.peg.1630	GEV37_08200	WP_008957636.1	radA	DNA repair protein RadA
fig|2745.436.peg.1834	GEV37_09225	WP_008956115.1		Exodeoxyribonuclease VII small subunit (EC 3.1.11.6)
fig|2745.436.peg.1681	GEV37_08470	WP_008958776.1	recN	DNA repair protein RecN
fig|2745.436.peg.2522	GEV37_12655	WP_008957320.1	rdgC	DNA recombination-dependent growth factor RdgC
fig|2745.436.peg.2545	GEV37_12780	WP_009095419.1	rdgC	DNA recombination-dependent growth factor RdgC
fig|2745.436.peg.2594	GEV37_13035	WP_009099494.1		Endonuclease IV (EC 3.1.21.2)
fig|2745.436.peg.2666	GEV37_13385	WP_009099367.1		Exodeoxyribonuclease III (EC 3.1.11.2)
fig|2745.436.peg.2810	GEV37_14125	WP_018917341.1		ADA regulatory protein / Methylated-DNA--protein-cysteine methyltransferase (EC 2.1.1.63)
fig|2745.436.peg.2931	GEV37_14735	WP_009723418.1	lexA	SOS-response repressor and protease LexA (EC 3.4.21.88)
fig|2745.436.peg.3144	GEV37_15815	WP_018918456.1		Exodeoxyribonuclease III (EC 3.1.11.2)
fig|2745.436.peg.159	GEV37_00815	WP_011506670.1		Error-prone, lesion bypass DNA polymerase V (UmuC)
fig|2745.436.peg.1182	GEV37_05940	WP_008957246.1		Error-prone, lesion bypass DNA polymerase V (UmuC)
fig|2745.436.peg.1462				SOS-response_repressor_and_protease_LexA_(EC_3.4.21.88)
fig|2745.436.peg.2471	GEV37_12400	WP_013333846.1		Error-prone, lesion bypass DNA polymerase V (UmuC)
fig|2745.436.peg.1472	GEV37_07400	WP_009722193.1		RecA protein
fig|2745.436.peg.2470	GEV37_12395	WP_016915518.1	umuD	Error-prone repair protein UmuD
fig|2745.436.peg.2931	GEV37_14735	WP_009723418.1	lexA	SOS-response repressor and protease LexA (EC 3.4.21.88)
fig|2745.436.peg.1181	GEV37_05935	WP_009096922.1	umuD	Error-prone repair protein UmuD
fig|2745.436.peg.279	GEV37_01405	WP_016914686.1		Exonuclease_SbcC
fig|2745.436.peg.1313	GEV37_06610	WP_009101199.1	sbcC	Exonuclease SbcC
fig|2745.436.peg.1314	GEV37_06615	WP_007224790.1	sbcD	Exonuclease SbcD
DNA competence genes
PATRIC ID	NCBI Locus tag_ID	Ref seq_ID	Gene	Encoded protein
fig|2745.436.peg.1083	GEV37_05410	WP_009101530.1		DNA polymerase III subunits gamma and tau (EC 2.7.7.7)
fig|2745.436.peg.1081	GEV37_05400	WP_008959529.1	recR	Recombination protein RecR
fig|2745.436.peg.1082	GEV37_05405	WP_018916798.1	yaaK	Nucleoid-associated protein YaaK
fig|2745.436.peg.2604	GEV37_13085	WP_010628045.1		DNA topoisomerase III (EC 5.99.1.2)
fig|2745.436.peg.3194	GEV37_16060	WP_009101650.1		23S rRNA (adenine(2030)-N(6))-methyltransferase (EC 2.1.1.266)
fig|2745.436.peg.2843	GEV37_14295	WP_018917312.1	rsfA	Ribosomal silencing factor RsfA
fig|2745.436.peg.2876	GEV37_14450	WP_018917279.1		Leucyl-tRNA synthetase (EC 6.1.1.4)
fig|2745.436.peg.2311	GEV37_11580	WP_016913536.1		DNA internalization-related competence protein ComEC/Rec2
fig|2745.436.peg.2656	GEV37_13340	WP_009099385.1	lepA	Translation elongation factor LepA
fig|2745.436.peg.2874	GEV37_14440	WP_016854595.1		DNA polymerase III delta subunit (EC 2.7.7.7)
fig|2745.436.peg.3015	GEV37_15160	WP_011864900.1		SSU ribosomal protein S20p
Nucleotide excision repair genes
PATRIC ID	NCBI Locus tag_ID	Ref seq_ID	Gene	Encoded protein
fig|2745.436.peg.3306	GEV37_16615	WP_011920696.1		DNA ligase (NAD(+)) (EC 6.5.1.2)
fig|2745.436.peg.656	GEV37_03250	WP_009724891.1	polA	DNA polymerase I (EC 2.7.7.7)
fig|2745.436.peg.2336	GEV37_11705	WP_009722056.1	uvrD	UvrD/REP helicase
fig|2745.436.peg.998	GEV37_04970	WP_018917770.1	uvrA	Excinuclease ABC subunit A
fig|2745.436.peg.2438	GEV37_12205	WP_016913802.1	uvrB	Excinuclease ABC subunit B
fig|2745.436.peg.1087	GEV37_05435	WP_009288006.1	uvrC	Excinuclease ABC subunit C
fig|2745.436.peg.2862	GEV37_14380	WP_016914085.1	mfd	Transcription-repair coupling factor
Base excision repair genes
PATRIC ID	NCBI Locus tag_ID	Ref seq_ID	Gene	Encoded protein
fig|2745.436.peg.3144	GEV37_15815	WP_018918456.1		Exodeoxyribonuclease III (EC 3.1.11.2)
fig|2745.436.peg.2594	GEV37_13035	WP_009099494.1	nfo	Endonuclease IV (EC 3.1.21.2)
fig|2745.436.peg.2798	GEV37_14065	WP_009519482.1	tag	DNA-3-methyladenine glycosylase (EC 3.2.2.20)
fig|2745.436.peg.2001	GEV37_10060	WP_018918462.1	alkA	HhH-GPD base excision DNA repair family protein; Probable 3-methyladenine DNA glycosylase/8-oxoguanine DNA glycosylase
fig|2745.436.peg.1448	GEV37_07265	WP_009722215.1		DNA ligase (NAD(+)) (EC 6.5.1.2)
fig|2745.436.peg.656	GEV37_03250	WP_009724891.1	polA	DNA polymerase I (EC 2.7.7.7)
fig|2745.436.peg.1618	GEV37_08140	WP_009101304.1	mutY	A/G-specific adenine glycosylase (EC 3.2.2.-)
fig|2745.436.peg.2923	GEV37_14695	WP_016914006.1		Uracil-DNA glycosylase, family 1 (EC 3.2.2.27)
fig|2745.436.peg.1502	GEV37_07550	WP_008958841.1		DNA-3-methyladenine glycosylase II (EC 3.2.2.21)
fig|2745.436.peg.2437	GEV37_12200	WP_009724458.1	nei	Endonuclease VIII
fig|2745.436.peg.3084	GEV37_15500	WP_008958721.1	recJ	Single-stranded-DNA-specific exonuclease RecJ
fig|2745.436.peg.3058	GEV37_15370	WP_008959892.1	mutM	Formamidopyrimidine-DNA glycosylase (EC 3.2.2.23)
fig|2745.436.peg.2550	GEV37_12805	WP_016913737.1		Endonuclease III (EC 4.2.99.18)
Mismatch repair genes
PATRIC ID	NCBI Locus tag_ID	Ref seq_ID	Gene	Encoded protein
fig|2745.436.peg.3100	GEV37_15580	WP_018918333.1	sbcB	Exodeoxyribonuclease I (EC 3.1.11.1)
fig|2745.436.peg.1448	GEV37_07265	WP_009722215.1		DNA ligase (NAD(+)) (EC 6.5.1.2)
fig|2745.436.peg.3030	GEV37_15235	WP_009724155.1	dnaE	DNA polymerase III alpha subunit (EC 2.7.7.7)
fig|2745.436.peg.3200	GEV37_16090	WP_018918394.1	dnaN	DNA polymerase III beta subunit (EC 2.7.7.7)
fig|2745.436.peg.1608	GEV37_08085	WP_018918221.1	holC	DNA polymerase III chi subunit (EC 2.7.7.7)
fig|2745.436.peg.2874	GEV37_14440	WP_016854595.1	holA	DNA polymerase III delta subunit (EC 2.7.7.7)
fig|2745.436.peg.2332	GEV37_11685	WP_007114766.1	holB	DNA polymerase III delta prime subunit (EC 2.7.7.7)
fig|2745.436.peg.1358			dnaQ	DNA polymerase III subunit epsilon [EC:2.7.7.7]
fig|2745.436.peg.1083	GEV37_05410	WP_009101530.1	dnaX	DNA polymerase III subunits gamma and tau (EC 2.7.7.7)
fig|2745.436.peg.996	GEV37_04960	WP_008959208.1	ssb	Single-stranded DNA-binding protein
fig|2745.436.peg.1474	GEV37_07410	WP_009286779.1	mutS	DNA mismatch repair protein MutS
fig|2745.436.peg.2222	GEV37_11135	WP_009721938.1	mutL	DNA mismatch repair protein MutL
fig|2745.436.peg.468	GEV37_02285	WP_009096045.1	xseA	Exodeoxyribonuclease VII large subunit (EC 3.1.11.6)
fig|2745.436.peg.1834	GEV37_09225	WP_008956115.1	xseB	Exodeoxyribonuclease VII small subunit (EC 3.1.11.6)
fig|2745.436.peg.1967	GEV37_09890	WP_007112293.1	uvrD	ATP-dependent DNA helicase UvrD/PcrA (EC 3.6.4.12)
fig|2745.436.peg.465	GEV37_02270	WP_008124049.1	dam	DNA adenine methylase (EC 2.1.1.72)
fig|2745.436.peg.3084	GEV37_15500	WP_008958721.1	recJ	Single-stranded-DNA-specific exonuclease RecJ
Stress genes
PATRIC ID	NCBI Locus tag_ID	Ref seq_ID	Gene	Encoded protein
fig|2745.436.peg.616	GEV37_03055	WP_016916113.1		Serine phosphatase RsbU, regulator of sigma subunit
fig|2745.436.peg.1069	GEV37_05340	WP_009722740.1
fig|2745.436.peg.3204	GEV37_16110	WP_018918390.1		serine/threonine protein kinase
fig|2745.436.peg.3280	GEV37_16485	WP_016913919.1
fig|2745.436.peg.2558	GEV37_12845	WP_009724724.1
fig|2745.436.peg.616	GEV37_03055	WP_016916113.1		Serine phosphatase RsbU, regulator of sigma subunit
fig|2745.436.peg.1691	GEV37_08520	WP_018917014.1		Homoserine dehydrogenase (EC 1.1.1.3)
fig|2745.436.peg.3086	GEV37_15510	WP_017431157.1
fig|2745.436.peg.2126	GEV37_10655	WP_008957871.1		serine/threonine protein kinase with TPR repeats
fig|2745.436.peg.1306	GEV37_06575	WP_008958126.1		Sulfate permease, Trk-type
fig|2745.436.peg.1410	GEV37_07080	WP_016916283.1		Sulfate permease
fig|2745.436.peg.2348	GEV37_11760	WP_008956906.1
fig|2745.436.peg.2649	GEV37_13305	WP_009099401.1	barA	Signal transduction histidine-protein kinase BarA (EC 2.7.13.3)
fig|2745.436.peg.1977	GEV37_09940	WP_009286296.1	phoR	Phosphate regulon sensor protein PhoR (SphS) (EC 2.7.13.3)
fig|2745.436.peg.1978	GEV37_09945	WP_018918480.1	phoB	Phosphate regulon transcriptional regulatory protein PhoB (SphR)
fig|2745.436.peg.913	GEV37_04535	WP_009723854.1	ntrB	Nitrogen regulation protein NtrB (EC 2.7.13.3)
fig|2745.436.peg.123	GEV37_00620	WP_016914496.1	hflD	High frequency lysogenization protein HflD
fig|2745.436.peg.2224	GEV37_11145	WP_016913446.1	hfq	RNA-binding protein Hfq
fig|2745.436.peg.2225	GEV37_11150	WP_016913447.1	hflX	Ribosome LSU-associated GTP-binding protein HflX
fig|2745.436.peg.2226	GEV37_11155	WP_009099952.1	hflK	HflK protein
fig|2745.436.peg.2227	GEV37_11160	WP_018915705.1	hflC	HflC protein
fig|2745.436.peg.88	GEV37_00450	WP_011506244.1		Nicotinate phosphoribosyltransferase (EC 6.3.4.21)
fig|2745.436.peg.1716	GEV37_08640	WP_018916979.1	nicB	Nicotinate dehydrogenase, molybdopterin-binding and cytochrome c subunit, NicB (EC 1.17.2.1)
fig|2745.436.peg.2773	GEV37_13930	WP_009723650.1		Nicotinate-nucleotide--dimethylbenzimidazole phosphoribosyltransferase (EC 2.4.2.21)
fig|2745.436.peg.2842	GEV37_14290	WP_016854556.1		Nicotinate-nucleotide adenylyltransferase (EC 2.7.7.18)
fig|2745.436.peg.2695	GEV37_13540	WP_016914281.1		Universal_stress_protein_family_COG0589
Heat response genes
PATRIC ID	NCBI Locus tag_ID	Ref seq_ID	Gene	Encoded protein
fig|2745.436.peg.1680	GEV37_08465	WP_016915907.1	grpE	Heat shock protein GrpE
fig|2745.436.peg.2574	GEV37_12930	WP_007114076.1	groES	Heat shock protein 10 kDa family chaperone GroES
fig|2745.436.peg.2575	GEV37_12935	WP_009724705.1	groEL	Heat shock protein 60 kDa family chaperone GroEL
fig|2745.436.peg.2607	GEV37_13100	WP_018915930.1	htpX	Heat shock protein HtpX / FIG017973: domain of unknown function
fig|2745.436.peg.1686	GEV37_08495	WP_016915901.1	smpB	tmRNA-binding protein SmpB
fig|2745.436.peg.2656	GEV37_13340	WP_009099385.1	lepA	Translation elongation factor LepA
fig|2745.436.peg.1781	GEV37_08945	WP_019726887.1	hxsC	His-Xaa-Ser system radical SAM maturase HxsC
fig|2745.436.peg.1782			hxsB	His-Xaa-Ser system radical SAM maturase HxsB
fig|2745.436.peg.1678	GEV37_08455	WP_009723758.1	dnaJ	Chaperone protein DnaJ
fig|2745.436.peg.1679	GEV37_08460	WP_013333913.1	dnaK	Chaperone protein DnaK
fig|2745.436.peg.2563	GEV37_12870	WP_018916017.1		Ribosomal protein L11 methyltransferase
fig|2745.436.peg.1163	GEV37_05855	WP_018916710.1		tRNA-i(6)A37 methylthiotransferase (EC 2.8.4.3)
fig|2745.436.peg.2052	GEV37_10300	WP_009721764.1		Ribosome-associated heat shock protein implicated in the recycling of the 50S subunit (S4 paralog)
fig|2745.436.peg.2053	GEV37_10305	WP_009721765.1	hslO	33 kDa chaperonin HslO
fig|2745.436.peg.3264	GEV37_16405	WP_008956868.1	clpP	ATP-dependent Clp protease proteolytic subunit ClpP (EC 3.4.21.92)
fig|2745.436.peg.3265	GEV37_16410	WP_017430428.1	clpX	ATP-dependent Clp protease ATP-binding subunit ClpX
fig|2745.436.peg.117	GEV37_00590	WP_016914490.1	clpA	ATP-dependent Clp protease ATP-binding subunit ClpA
fig|2745.436.peg.118			clpS	ATP-dependent Clp protease adaptor protein ClpS
fig|2745.436.peg.2320	GEV37_11625	WP_010627951.1		Periplasmic serine proteases (ClpP class)
fig|2745.436.peg.907	GEV37_04510	WP_009097264.1		Phosphoesterase, PA-phosphatase related
fig|2745.436.peg.1236	GEV37_06240	WP_004580963.1		phosphoesterase, putative
fig|2745.436.peg.1592	GEV37_08005	WP_003605493.1		Putative phosphoesterase
fig|2745.436.peg.3143	GEV37_15810	WP_011508496.1		Ribonuclease PH (EC 2.7.7.56)
fig|2745.436.peg.595	GEV37_02950	WP_017429609.1	hslU	ATP-dependent hsl protease ATP-binding subunit HslU
fig|2745.436.peg.594	GEV37_02945	WP_016916135.1	hslV	ATP-dependent protease subunit HslV (EC 3.4.25.2)
Heat shock dnaK gene cluster
PATRIC ID	NCBI Locus tag_ID	Ref seq_ID	Gene	Encoded protein
fig|2745.436.peg.1678	GEV37_08455	WP_009723758.1	dnaJ	Chaperone protein DnaJ
fig|2745.436.peg.1679	GEV37_08460	WP_013333913.1	dnaK	Chaperone protein DnaK
fig|2745.436.peg.1636	GEV37_08240	WP_019019053.1	pilT	Twitching motility protein PilT
fig|2745.436.peg.2563	GEV37_12870	WP_018916017.1		Ribosomal protein L11 methyltransferase
fig|2745.436.peg.1686	GEV37_08495	WP_016915901.1	smpB	tmRNA-binding protein SmpB
fig|2745.436.peg.2656	GEV37_13340	WP_009099385.1	lepA	Translation elongation factor LepA
fig|2745.436.peg.3067	GEV37_15415	WP_010630189.1	rpoH	RNA polymerase sigma factor RpoH
fig|2745.436.peg.1680	GEV37_08465	WP_016915907.1	grpE	Heat shock protein GrpE
fig|2745.436.peg.1617	GEV37_08135	WP_008957624.1	yggX	FIG001341: Probable Fe(2+)-trafficking protein YggX
fig|2745.436.peg.3143	GEV37_15810	WP_011508496.1		Ribonuclease PH (EC 2.7.7.56)
fig|2745.436.peg.3242	GEV37_16300	WP_008959144.1		Glutathione synthetase (EC 6.3.2.3)
fig|2745.436.peg.3192	GEV37_16050	WP_009286355.1	yggW	Oxygen-independent coproporphyrinogen-III oxidase-like protein YggW
fig|2745.436.peg.2284	GEV37_11445	WP_018915766.1		16S rRNA (cytidine(1402)-2'-O)-methyltransferase (EC 2.1.1.198)
fig|2745.436.peg.3191	GEV37_16045	WP_008959098.1		Nucleoside 5-triphosphatase RdgB (dHAPTP, dITP, XTP-specific)(EC 3.6.1.66)
fig|2745.436.peg.3240				16S_rRNA_(uracil(1498)-N(3))-methyltransferase_(EC_2.1.1.193)
fig|2745.436.peg.2052	GEV37_10300	WP_009721764.1		Ribosome-associated heat shock protein implicated in the recycling of the 50S subunit (S4 paralog)
Cold response genes
PATRIC ID	NCBI Locus tag_ID	Ref seq_ID	Gene	Encoded protein
fig|2745.436.peg.391	GEV37_01915	WP_007111402.1		Cold shock protein of CSP family
fig|2745.436.peg.1307	GEV37_06580	WP_010629501.1		Cold shock protein of CSP family
fig|2745.436.peg.2235	GEV37_11200	WP_003234247.1		Cold shock protein of CSP family
fig|2745.436.peg.3054				Cold shock protein of CSP family
Heat adaptation genes
PATRIC ID	NCBI Locus tag_ID	Ref seq_ID	Gene	Encoded protein
fig|2745.436.peg.2306	GEV37_11555	WP_013331730.1	amiE	N-carbamoylputrescine amidase (EC 3.5.1.53) @ Aliphatic amidase AmiE (EC 3.5.1.4)
fig|2745.436.peg.1140			potI	Putrescine transport system permease protein PotI (TC 3.A.1.11.2)
fig|2745.436.peg.1141	GEV37_05730	WP_007113279.1	potH	Putrescine transport system permease protein PotH (TC 3.A.1.11.2)
fig|2745.436.peg.1142	GEV37_05735	WP_008959595.1	potG	Putrescine transport ATP-binding protein PotG (TC 3.A.1.11.2)
fig|2745.436.peg.1143	GEV37_05740	WP_008959596.1	potF	Putrescine ABC transporter putrescine-binding protein PotF (TC 3.A.1.11.2)
fig|2745.436.peg.2813	GEV37_14140	WP_013203360.1	potA	ABC transporter related
fig|2745.436.peg.363	GEV37_01780	WP_016914738.1		Spermidine N1-acetyltransferase (EC 2.3.1.57)
fig|2745.436.peg.1848	GEV37_09295	WP_009723178.1		Spermidine synthase (EC 2.5.1.16)
fig|2745.436.peg.2543	GEV37_12770	WP_016913750.1		DNA gyrase subunit A (EC 5.99.1.3)
fig|2745.436.peg.3202	GEV37_16100	WP_007112183.1		DNA gyrase subunit B (EC 5.99.1.3)
fig|2745.436.peg.1389	GEV37_06975	WP_011506216.1		S-adenosylmethionine decarboxylase proenzyme (EC 4.1.1.50), prokaryotic class 1A
fig|2745.436.peg.3305	GEV37_16610	WP_007021908.1		S-adenosylmethionine synthetase (EC 2.5.1.6)
fig|2745.436.peg.996	GEV37_04960	WP_008959208.1		Single-stranded DNA-binding protein
fig|2745.436.peg.658	GEV37_03260	WP_009099192.1		Biosynthetic arginine decarboxylase (EC 4.1.1.19)
Oxidative stress reduction genes
PATRIC ID	NCBI Locus tag_ID	Ref seq_ID	Gene	Encoded protein
fig|2745.436.peg.1503				NAD-dependent protein deacetylase of SIR2 family
fig|2745.436.peg.1573	GEV37_07910	WP_013331122.1		NAD-dependent protein deacetylase of SIR2 family
fig|2745.436.peg.2978	GEV37_14975	WP_009725037.1		Thioredoxin reductase (EC 1.8.1.9)
fig|2745.436.peg.661	GEV37_03275	WP_008959988.1	yciE	Protein YciE
fig|2745.436.peg.1601	GEV37_08050	WP_018918878.1		Manganese catalase (EC 1.11.1.6)
fig|2745.436.peg.3247	GEV37_16325	WP_018915821.1		Superoxide dismutase [Mn] (EC 1.15.1.1)
fig|2745.436.peg.163	GEV37_00835	WP_008958575.1	katE	Catalase KatE (EC 1.11.1.6)
fig|2745.436.peg.1599	GEV37_08040	WP_018918208.1		Superoxide dismutase [Cu-Zn] precursor (EC 1.15.1.1)
fig|2745.436.peg.1601	GEV37_08050	WP_018918878.1		Manganese catalase (EC 1.11.1.6)
fig|2745.436.peg.1107	GEV37_05555	WP_019020450.1		Thioredoxin
fig|2745.436.peg.1508	GEV37_07580	WP_009096801.1		2-hydroxychromene-2-carboxylate isomerase/DsbA-like thioredoxin domain
fig|2745.436.peg.3115	GEV37_15660	WP_016915969.1	ybbN	FIG000875: Thioredoxin domain-containing protein EC-YbbN
fig|2745.436.peg.823	GEV37_04085	WP_017430225.1	nsrR	Nitrite-sensitive transcriptional repressor NsrR
fig|2745.436.peg.2863	GEV37_14385	WP_016914084.1		NADP-dependent glyceraldehyde-3-phosphate dehydrogenase (EC 1.2.1.13)
fig|2745.436.peg.1682	GEV37_08475	WP_007111850.1		Ferric uptake regulation protein FUR
fig|2745.436.peg.824	GEV37_04090	WP_009724654.1		Flavohemoglobin / Nitric oxide dioxygenase (EC 1.14.12.17)
fig|2745.436.peg.189	GEV37_00965	WP_009623497.1		Organic hydroperoxide resistance transcriptional regulator
fig|2745.436.peg.190				Organic hydroperoxide resistance protein
fig|2745.436.peg.1145	GEV37_05745	WP_017411392.1		Alkyl hydroperoxide reductase protein C (EC 1.11.1.15)
fig|2745.436.peg.1146	GEV37_05750	WP_007113283.1		Alkyl hydroperoxide reductase protein F
fig|2745.436.peg.1413	GEV37_07090	WP_016916280.1		Alkyl hydroperoxide reductase subunit C-like protein
fig|2745.436.peg.1599	GEV37_08040	WP_018918208.1		Superoxide dismutase [Cu-Zn] precursor (EC 1.15.1.1)
fig|2745.436.peg.1992	GEV37_10015	WP_007112271.1	oxyR	Hydrogen peroxide-inducible genes activator => OxyR
fig|2745.436.peg.187	GEV37_00955	WP_016914574.1	osmC	Peroxiredoxin OsmC (EC 1.11.1.15)
fig|2745.436.peg.163	GEV37_00835	WP_008958575.1	katE	Catalase KatE (EC 1.11.1.6)
fig|2745.436.peg.1601	GEV37_08050	WP_018918878.1		Manganese catalase (EC 1.11.1.6)
fig|2745.436.peg.283	GEV37_01430	WP_018919049.1		Thiol peroxidase, Tpx-type (EC 1.11.1.15)
fig|2745.436.peg.456	GEV37_02230	WP_009287032.1		4-carboxymuconolactone decarboxylase domain/alkylhydroperoxidase AhpD family core domain protein
fig|2745.436.peg.1280	GEV37_06455	WP_009721545.1		Glutathione peroxidase (EC 1.11.1.9) @ Thioredoxin peroxidase(EC 1.11.1.15)
fig|2745.436.peg.328	GEV37_01635	WP_018917860.1		Non-heme chloroperoxidase (EC 1.11.1.10)
fig|2745.436.peg.564	GEV37_02785	WP_008955948.1		Thiol peroxidase, Bcp-type (EC 1.11.1.15)
fig|2745.436.peg.748	GEV37_03695	WP_016915112.1	recQ	ATP-dependent DNA helicase RecQ
fig|2745.436.peg.149				Succinate dehydrogenase cytochrome b-556 subunit
fig|2745.436.peg.409	GEV37_02000	WP_008957810.1		succinate dehydrogenase cytochrome b subunit family protein
fig|2745.436.peg.533	GEV37_02630	WP_009721301.1	ccoG	Type cbb3 cytochrome oxidase biogenesis protein CcoG, involved in Cu oxidation
fig|2745.436.peg.535	GEV37_02640	WP_019016929.1	ccoI	Type cbb3 cytochrome oxidase biogenesis protein CcoI; Copper-translocating P-type ATPase (EC 3.6.3.4)
fig|2745.436.peg.536	GEV37_02645	WP_003285359.1	ccoS	Type cbb3 cytochrome oxidase biogenesis protein CcoS, involved in heme b insertion
fig|2745.436.peg.537	GEV37_02650	WP_008955974.1		Heavy-metal-associated domain (N-terminus) and membrane-bounded cytochrome biogenesis cycZ-like domain, possible membrane copper tolerance protein
fig|2745.436.peg.1324	GEV37_06665	WP_017346197.1		2-Keto-D-gluconate dehydrogenase (EC 1.1.99.4), membrane-bound, cytochrome c
fig|2745.436.peg.1329				2-Keto-D-gluconate dehydrogenase (EC 1.1.99.4), membrane-bound,
fig|2745.436.peg.2675	GEV37_13430	WP_018916267.1	ctaA	Heme A synthase, cytochrome oxidase biogenesis protein Cox15-CtaA
fig|2745.436.peg.1674	GEV37_08435	WP_018917574.1		Putative diheme cytochrome c-553
fig|2745.436.peg.1716	GEV37_08640	WP_018916979.1	nicB	Nicotinate dehydrogenase, molybdopterin-binding and cytochrome c subunit, NicB (EC 1.17.2.1)
fig|2745.436.peg.2274	GEV37_11395	WP_016913497.1		Putative cytochrome d ubiquinol oxidase subunit III (Cytochrome bd-I oxidase subunit III)
fig|2745.436.peg.1880	GEV37_09455	WP_007946388.1		Xanthine and CO dehydrogenases maturation factor, XdhC/CoxF family
fig|2745.436.peg.2679	GEV37_13450	WP_016913960.1		Xanthine dehydrogenase iron-sulfur subunit (EC 1.17.1.4) / Xanthine dehydrogenase, FAD binding subunit (EC 1.17.1.4)
fig|2745.436.peg.2680	GEV37_13455	WP_008957488.1		Xanthine dehydrogenase, molybdenum binding subunit (EC 1.17.1.4)
fig|2745.436.peg.2681				Xanthine and CO dehydrogenases maturation factor, XdhC/CoxF family
fig|2745.436.peg.2750	GEV37_13815	WP_009287089.1		NAD-dependent glyceraldehyde-3-phosphate dehydrogenase (EC 1.2.1.12)
fig|2745.436.peg.2402	GEV37_12030	WP_008957956.1	zur	Zinc uptake regulation protein Zur
Acid resistance genes
PATRIC ID	NCBI Locus tag_ID	Ref seq_ID	Gene	Encoded protein
fig|2745.436.peg.1797	GEV37_09040	WP_018916909.1	ureE	Urease accessory protein UreE
fig|2745.436.peg.1801			ureD	Urease accessory protein UreD
fig|2745.436.peg.1795	GEV37_09030	WP_011786432.1	ureG	Urease accessory protein UreG
fig|2745.436.peg.1796			ureF	Urease accessory protein UreF
fig|2745.436.peg.1798	GEV37_09045	WP_009098445.1		Urease alpha subunit (EC 3.5.1.5)
fig|2745.436.peg.1799	GEV37_09050	WP_010628276.1		Urease beta subunit (EC 3.5.1.5)
fig|2745.436.peg.1800	GEV37_09055	WP_008956141.1		Urease gamma subunit (EC 3.5.1.5)
fig|2745.436.peg.1798	GEV37_09045	WP_009098445.1		Urease alpha subunit (EC 3.5.1.5)
Starvation genes
PATRIC ID	NCBI Locus tag_ID	Ref seq_ID	Gene	Encoded protein
fig|2745.436.peg.642	GEV37_03185	WP_009099176.1		DNA protection during starvation protein
fig|2745.436.peg.1164	GEV37_05860	WP_008957349.1		Phosphate starvation-inducible protein PhoH, predicted ATPase
fig|2745.436.peg.1299	GEV37_06540	WP_018916522.1		Predicted ATPase related to phosphate starvation-inducible protein PhoH
fig|2745.436.peg.1600	GEV37_08045	WP_009288516.1		Carbon starvation protein A
fig|2745.436.peg.2278	GEV37_11415	WP_010629157.1		Stringent starvation protein A
fig|2745.436.peg.2279	GEV37_11420	WP_009100055.1		Stringent starvation protein B
Glutathione associated stress response genes
PATRIC ID	NCBI Locus tag_ID	Ref seq_ID	Gene	Encoded protein
fig|2745.436.peg.73	GEV37_00375	WP_009097185.1		Hemerythrin domain protein
fig|2745.436.peg.109	GEV37_00555	WP_009097002.1		Repair of Iron Centers di-iron protein
fig|2745.436.peg.3243	GEV37_16305	WP_007112148.1	yqgE	UPF0301 protein YqgE
fig|2745.436.peg.3242	GEV37_16300	WP_008959144.1		Glutathione synthetase (EC 6.3.2.3)
fig|2745.436.peg.3244	GEV37_16310	WP_008959146.1	yqgF	Putative pre-16S rRNA nuclease YqgF
fig|2745.436.peg.3240				16S_rRNA_(uracil(1498)-N(3))-methyltransferase_(EC_2.1.1.193)
fig|2745.436.peg.2619	GEV37_13155	WP_001295292.1		Uncharacterized glutathione S-transferase-like protein
fig|2745.436.peg.3018	GEV37_15175	WP_011505992.1		Lactoylglutathione lyase (EC 4.4.1.5)
fig|2745.436.peg.854	GEV37_04240	WP_008957087.1		Glutathione S-transferase (EC 2.5.1.18)
fig|2745.436.peg.2358	GEV37_11810	WP_007114304.1		Hydroxyacylglutathione hydrolase (EC 3.1.2.6)
fig|2745.436.peg.289	GEV37_01460	WP_009722358.1		Glutathione S-transferase, omega (EC 2.5.1.18)
fig|2745.436.peg.2359				SAM-dependent_methyltransferase_(EC_2.1.1.-)
fig|2745.436.peg.197	GEV37_01005	WP_008958225.1		Glutathione S-transferase (EC 2.5.1.18)
fig|2745.436.peg.1839	GEV37_09250	WP_009723174.1		Glutathione S-transferase (EC 2.5.1.18)
fig|2745.436.peg.927	GEV37_04605	WP_009099049.1		Lactoylglutathione lyase (EC 4.4.1.5)
fig|2745.436.peg.192	GEV37_00980	WP_009101052.1		Glutathione S-transferase (EC 2.5.1.18)
fig|2745.436.peg.2452	GEV37_12295	WP_001195240.1		Glutaredoxin 1
fig|2745.436.peg.2834	GEV37_14245	WP_017430141.1		Glutaredoxin
fig|2745.436.peg.2410	GEV37_12065	WP_009286705.1		Glutathione reductase (EC 1.8.1.7)
fig|2745.436.peg.1280	GEV37_06455	WP_009721545.1		Glutathione peroxidase (EC 1.11.1.9) @ Thioredoxin peroxidase(EC 1.11.1.15)
fig|2745.436.peg.2063	GEV37_10350	WP_016913316.1		Glutamate--cysteine ligase (EC 6.3.2.2)
fig|2745.436.peg.3242	GEV37_16300	WP_008959144.1		Glutathione synthetase (EC 6.3.2.3)
fig|2745.436.peg.2115				Gamma-glutamyltranspeptidase_(EC_2.3.2.2)
fig|2745.436.peg.311	GEV37_01555	WP_009722341.1		Gamma-glutamyltranspeptidase (EC 2.3.2.2) @ Glutathione hydrolase (EC 3.4.19.13)
fig|2745.436.peg.324	GEV37_01615	WP_012334402.1		Gamma-glutamyltranspeptidase (EC 2.3.2.2) @ Glutathione hydrolase (EC 3.4.19.13)
fig|2745.436.peg.1200				Gamma-glutamyltranspeptidase_(EC_2.3.2.2)
fig|2745.436.peg.448	GEV37_02190	WP_009286831.1		Gamma-glutamyltranspeptidase (EC 2.3.2.2) @ Glutathione hydrolase (EC 3.4.19.13)
fig|2745.436.peg.2938	GEV37_14770	WP_018917204.1		Gamma-glutamyltranspeptidase (EC 2.3.2.2) @ Glutathione hydrolase (EC 3.4.19.13)
Chaperones
PATRIC ID	NCBI Locus tag_ID	Ref seq_ID	Gene	Encoded protein
fig|2745.436.peg.785	GEV37_03880	WP_016915158.1		Metal chaperone, involved in Zn homeostasis
fig|2745.436.peg.1170	GEV37_05890	WP_008938030.1		Copper metallochaperone, bacterial analog of Cox17 protein
fig|2745.436.peg.1457	GEV37_07310	WP_013333482.1		Cytochrome c-type biogenesis protein CcmE, heme chaperone
fig|2745.436.peg.1556	GEV37_07825	WP_008959773.1		Zn-dependent protease with chaperone function
fig|2745.436.peg.1897	GEV37_09540	WP_019019152.1		Cytochrome oxidase biogenesis protein Sco1/SenC/PrrC, putative copper metallochaperone
fig|2745.436.peg.2082	GEV37_10425	WP_016913332.1		RNA chaperone ProQ
fig|2745.436.peg.2488				Phage tail assembly chaperone
fig|2745.436.peg.2574	GEV37_12930	WP_007114076.1		Heat shock protein 10 kDa family chaperone GroES
fig|2745.436.peg.2575	GEV37_12935	WP_009724705.1		Heat shock protein 60 kDa family chaperone GroEL
fig|2745.436.peg.2657	GEV37_13345	WP_009722081.1		HtrA protease/chaperone protein
fig|2745.436.peg.2994	GEV37_15055	WP_019591977.1		T6SS AAA+ chaperone ClpV (TssH)
fig|2745.436.peg.3106	GEV37_15615	WP_016916279.1		Metal chaperone, involved in Zn homeostasis
fig|2745.436.peg.3196	GEV37_16070	WP_007112188.1		Inner membrane protein translocase and chaperone YidC, long form
Benzoate degradation genes
PATRIC ID	NCBI Locus tag_ID	Ref seq_ID	Gene	Encoded protein
fig|2745.436.peg.1952	GEV37_09815	WP_019463460.1	paaH	paaH; 3-hydroxybutyryl-CoA dehydrogenase [EC:1.1.1.157]
fig|2745.436.peg.3287	GEV37_16520	WP_009287811.1
fig|2745.436.peg.1494	GEV37_07510	WP_007111527.1		GCDH; glutaryl-CoA dehydrogenase [EC:1.3.8.6]
fig|2745.436.peg.1061	GEV37_05300	WP_018919090.1		E2.3.1.9; acetyl-CoA C-acetyltransferase [EC:2.3.1.9]
fig|2745.436.peg.1653	GEV37_08320	WP_018917550.1
fig|2745.436.peg.3286	GEV37_16515	WP_016913913.1
fig|2745.436.peg.2700	GEV37_13565	WP_009724940.1	fadA	fadA; acetyl-CoA acyltransferase [EC:2.3.1.16]
fig|2745.436.peg.1947	GEV37_09790	WP_007152844.1	pcaD	pcaD; 3-oxoadipate enol-lactonase [EC:3.1.1.24]
fig|2745.436.peg.2699	GEV37_13560	WP_010627706.1	fadB	fadB; 3-hydroxyacyl-CoA dehydrogenase / enoyl-CoA hydratase / 3-hydroxybutyryl-CoA epimerase / enoyl-CoA isomerase [EC:1.1.1.35 4.2.1.17 5.1.2.3 5.3.3.8]
fig|2745.436.peg.1955	GEV37_09830	WP_020680546.1	catC	catC; muconolactone D-isomerase [EC:5.3.3.4]
fig|2745.436.peg.1948	GEV37_09795	WP_020334202.1	pcaF	pcaF; 3-oxoadipyl-CoA thiolase [EC:2.3.1.174]
fig|2745.436.peg.1464	GEV37_07345	WP_009722201.1	madB	madB; carboxybiotin decarboxylase [EC:7.2.4.1]
fig|2745.436.peg.1719	GEV37_08650	WP_009286019.1	nagX	nagX; 3-hydroxybenzoate 6-monooxygenase [EC:1.14.13.24]
Osmotic stress genes
PATRIC ID	NCBI Locus tag_ID	Ref seq_ID	Gene	Encoded protein	Function
fig|2745.436.peg.663	GEV37_03285	WP_008959981.1		Ectoine hydroxylase	Ectoine synthesis
fig|2745.436.peg.1421	GEV37_07130	WP_016916263.1		Ectoine hydrolase	Ectoine synthesis
fig|2745.436.peg.2407	GEV37_12050	WP_016913836.1		L-ectoine synthase (EC 4.2.1.108)	Ectoine synthesis
fig|2745.436.peg.2888	GEV37_14510	WP_013331991.1		Aspartate-semialdehyde dehydrogenase (EC 1.2.1.11)	Ectoine synthesis
fig|2745.436.peg.2409	GEV37_12060	WP_007114241.1		L-2,4-diaminobutyric acid acetyltransferase (EC 2.3.1.178)	Ectoine synthesis
fig|2745.436.peg.2408	GEV37_12055	WP_009286707.1		Diaminobutyrate--2-oxoglutarate transaminase (EC 2.6.1.76)	Ectoine synthesis
fig|2745.436.peg.1420	GEV37_07125	WP_018916394.1		N-alpha-acetyl-L-2,4-diaminobutyrate deacetylase	Ectoine synthesis
fig|2745.436.peg.1421	GEV37_07130	WP_016916263.1		Ectoine hydrolase	Ectoine, hydroxyectoine uptake and catabolism
fig|2745.436.peg.1419	GEV37_07120	WP_008956062.1		DNA-binding protein DoeX, ectoine utilization regulator	Ectoine, hydroxyectoine uptake and catabolism
fig|2745.436.peg.1420	GEV37_07125	WP_018916394.1		N-alpha-acetyl-L-2,4-diaminobutyrate deacetylase	Ectoine, hydroxyectoine uptake and catabolism
fig|2745.436.peg.1416	GEV37_07105	WP_016916268.1	doeD	L-2,4-diaminobutyric acid transaminase DoeD	Ectoine, hydroxyectoine uptake and catabolism
fig|2745.436.peg.572	GEV37_02835	WP_018916278.1		Agglutination protein	Osmoregulation
fig|2745.436.peg.408	GEV37_01995	WP_018917955.1		Glycerol uptake facilitator protein	Osmoregulation
fig|2745.436.peg.1357	GEV37_06825	WP_009721448.1		High-affinity choline uptake protein BetT	Choline uptake and conversion to betaine clusters
fig|2745.436.peg.1934	GEV37_09725	WP_018918535.1		High-affinity choline uptake protein BetT	Choline uptake and conversion to betaine clusters
fig|2745.436.peg.3273	GEV37_16450	WP_001130308.1	yehZ	Osmoprotectant ABC transporter binding protein YehZ	Choline uptake and conversion to betaine clusters
fig|2745.436.peg.3274			yehY	Osmoprotectant_ABC_transporter_permease_protein_YehY	Choline uptake and conversion to betaine clusters
fig|2745.436.peg.2584	GEV37_12985	WP_004373018.1	betI	Transcriptional regulator BetI, TetR family	Choline uptake and conversion to betaine clusters
fig|2745.436.peg.2585	GEV37_12990	WP_018915975.1		Betaine aldehyde dehydrogenase (EC 1.2.1.8)	Choline uptake and conversion to betaine clusters
fig|2745.436.peg.3275	GEV37_16460	WP_018916242.1	yehX	Osmoprotectant ABC transporter ATP-binding subunit YehX	Choline uptake and conversion to betaine clusters
fig|2745.436.peg.3276			yehW	Osmoprotectant_ABC_transporter_inner_membrane_protein_YehW	Choline uptake and conversion to betaine clusters
fig|2745.436.peg.2586	GEV37_12995	WP_013331615.1		Choline dehydrogenase (EC 1.1.99.1)	Choline uptake and conversion to betaine clusters
fig|2745.436.peg.1567	GEV37_13835		trkA	Trk potassium uptake system protein TrkA	Hyperosmotic potassium uptake
fig|2745.436.peg.1568	GEV37_07885	WP_018918152.1	trkH	Trk potassium uptake system protein TrkH	Hyperosmotic potassium uptake
fig|2745.436.peg.2754	GEV37_13835		trkA	Trk potassium uptake system protein TrkA	Hyperosmotic potassium uptake
fig|2745.436.peg.2757	GEV37_13850	WP_013331205.1	trkH	Trk potassium uptake system protein TrkH	Hyperosmotic potassium uptake
Periplasmic stress response genes
PATRIC ID	NCBI Locus tag_ID	Ref seq_ID	Gene	Encoded protein
fig|2745.436.peg.2659	GEV37_13355	WP_009099376.1	rseA	Sigma factor RpoE negative regulatory protein RseA
fig|2745.436.peg.2660	GEV37_13360	WP_007114795.1	rpoE	RNA polymerase sigma factor RpoE
fig|2745.436.peg.3036	GEV37_15265	WP_016915040.1		Outer membrane protein H precursor
fig|2745.436.peg.3038	GEV37_15275	WP_009101738.1		Intramembrane protease RasP/YluC, implicated in cell divisionbased on FtsL cleavage
fig|2745.436.peg.2657	GEV37_13345	WP_009722081.1		HtrA protease/chaperone protein
The whole genome sequence data was searched for genes involved in stress response against the publicly available databases from PATRIC [1].
[1] PATRIC; https://www.patricbrc.org/

## Sheet: Supplementary Table S7
				Genome analysis of a halophilic bacterium Halomonas malpeensis YU-PRIM-29T reveals its exopolysaccharide and pigment producing capabilities
				Athmika#,Sudeep D Ghate#, AB Arun, Sneha S Rao, ST Arun Kumar, Mrudula Kinarulla Kandiyil, Kanekar Saptami and PD Rekha*
				Yenepoya Research Centre, Yenepoya (Deemed to be University), University Road, Deralakatte, Mangalore-575018, India
Supplementary Table S7. Major biosynthetic gene cluster of Halomonas malpeensis YU-PRIM-29T identified using antiSMASH.
Region	Type	From	To
Region 1.1	saccharide	218465	249550
Region 1.2	terpene	634685	658278
Region 1.3	saccharide	726263	750989
Region 1.4	saccharide	956664	1000278
Region 1.5	saccharide,fatty_acid	1051021	1078848
Region 2.1	fatty_acid	7629	28750
Region 2.2	hserlactone	172584	193372
Region 2.3	saccharide	386641	425382
Region 4.1	saccharide	7555	44264
Region 4.2	saccharide,T1PKS	77026	155069
Region 4.3	saccharide	320248	345050
Region 4.4	fatty_acid	362198	383436
Region 5.1	ectoine	62161	72556
Region 5.2	betalactone	286243	308907
Region 8.1	saccharide	72741	101220
Details of the gene clusters encoded in H. malpeensis YU-PRIM-29T identified using antiSMASH software (version 5.0) [1]. 17 putative BGC were identified and these included clusters for saccharide, fatty acids, terpenes, betalactone and ectoine.
[1] Weber, T., et al. antiSMASH 3.0-a comprehensive resource for the genome mining of biosynthetic gene clusters. Nucleic Acids Res. 43, W237-43 (2015).

## Sheet: Supplementary Table S8
			Genome analysis of a halophilic bacterium Halomonas malpeensis YU-PRIM-29T reveals its exopolysaccharide and pigment producing capabilities
			Athmika#,Sudeep D Ghate#, AB Arun, Sneha S Rao, ST Arun Kumar, Mrudula Kinarulla Kandiyil, Kanekar Saptami and PD Rekha*
			Yenepoya Research Centre, Yenepoya (Deemed to be University), University Road, Deralakatte, Mangalore-575018, India
Supplementary Table S8. PATRIC ID and NCBI locus tag for genes identified in the whole genome of Halomonas malpeensis YU-PRIM-29T coding for enzymes involved in industrially important metabolite pathways .
PATRIC ID	NCBI Locus tag_ID	Ref seq_ID	Gene	Encoded protein
fig|2745.436.peg.1432				Alpha-amylase (EC 3.2.1.1)
fig|2745.436.peg.1191	GEV37_05985	WP_007111033.1		Endoglucanase
fig|2745.436.peg.551	GEV37_02720	WP_008955961.1		putative phospholipase D family protein
fig|2745.436.peg.1131	GEV37_05680	WP_016914409.1		Phospholipase A1 (EC 3.1.1.32) (EC 3.1.1.4) @ Outer membranephospholipase A
fig|2745.436.peg.2818	GEV37_14165	WP_011574857.1		Glutaminase (EC 3.5.1.2)
fig|2745.436.peg.1874	GEV37_09425	WP_016915429.1		Lysophospholipase (EC 3.1.1.5)
fig|2745.436.peg.311	GEV37_01555	WP_009722341.1		Gamma-glutamyltranspeptidase (EC 2.3.2.2) @ Glutathione hydrolase (EC 3.4.19.13)
fig|2745.436.peg.324	GEV37_01615	WP_012334402.1		Gamma-glutamyltranspeptidase (EC 2.3.2.2) @ Glutathione hydrolase (EC 3.4.19.13)
fig|2745.436.peg.448	GEV37_02190	WP_009286831.1		Gamma-glutamyltranspeptidase (EC 2.3.2.2) @ Glutathione hydrolase (EC 3.4.19.13)
fig|2745.436.peg.509	GEV37_02490	WP_007113780.1		5-hydroxyisourate hydrolase (EC 3.5.2.17)
fig|2745.436.peg.55	GEV37_00290	WP_007113352.1		Carbon-nitrogen hydrolase
fig|2745.436.peg.1421	GEV37_07130	WP_016916263.1		Ectoine hydrolase
fig|2745.436.peg.703	GEV37_03475	WP_018917170.1		Alcohol dehydrogenase (EC 1.1.1.1)
fig|2745.436.peg.1243	GEV37_06275	WP_009721587.1		Alcohol dehydrogenase (EC 1.1.1.1)
fig|2745.436.peg.1287	GEV37_06485	WP_009721539.1		Alcohol dehydrogenase (EC 1.1.1.1)
fig|2745.436.peg.3220	GEV37_16185	WP_018601293.1		Alcohol dehydrogenase (EC 1.1.1.1)
fig|2745.436.peg.2169	GEV37_10875	WP_003804059.1		Arsenate reductase (EC 1.20.4.1) glutaredoxin-coupled, glutaredoxin-like family
fig|2745.436.peg.2170	GEV37_10880	WP_011280227.1		Arsenical resistance operon repressor
Polyhydroxyalkanoates
PATRIC ID	NCBI Locus tag_ID	Ref seq_ID	Gene	Encoded protein
fig|2745.436.peg.1171	GEV37_05895	WP_009096905.1	phbC	phbC; polyhydroxyalkanoate synthase subunit 1 PhaC [EC:2.3.1.-]
fig|2745.436.peg.1417	GEV37_07110	WP_018916398.1	doeC	doeC; aspartate-semialdehyde dehydrogenase [EC:1.2.1.-]
fig|2745.436.peg.3105	GEV37_15605	WP_007111780.1	phbB	phbB; acetoacetyl-CoA reductase [EC:1.1.1.36]
fig|2745.436.peg.1061	GEV37_05300	WP_018919090.1	phaA	phaA; acetyl-CoA C-acetyltransferase [EC:2.3.1.9]
fig|2745.436.peg.1653	GEV37_08320	WP_018917550.1	phaB	phaB; aceto acetyl Co-A reductase
fig|2745.436.peg.2854	GEV37_14350	WP_007112927.1	PhaC	polyhydroxyalkanoate synthase subunit 2 PhaC [EC:2.3.1.-]
fig|2745.436.peg.19	GEV37_00095	WP_018918594.1	phaR	phaR
fig|2745.436.peg.1898			phaZ1.phaZ2 phaZ3	phaZ1.phaZ2,phaZ3
fig|2745.436.peg.1172	GEV37_05900	WP_018916701.1	phaP	phaP
Ectoine
PATRIC ID	NCBI Locus tag_ID	Ref seq_ID	Gene	Encoded protein
fig|2745.436.peg.1416	GEV37_07105	WP_016916268.1	doeD	L-2,4-diaminobutyric acid transaminase DoeD
fig|2745.436.peg.1419	GEV37_07120	WP_008956062.1	doeX	DNA-binding protein DoeX, ectoine utilization regulator
fig|2745.436.peg.1420	GEV37_07125	WP_018916394.1		N-alpha-acetyl-L-2,4-diaminobutyrate deacetylase
fig|2745.436.peg.1421	GEV37_07130	WP_016916263.1		Ectoine hydrolase
fig|2745.436.peg.2407	GEV37_12050	WP_016913836.1		L-ectoine synthase (EC 4.2.1.108)
fig|2745.436.peg.2408	GEV37_12055	WP_009286707.1		Diaminobutyrate--2-oxoglutarate transaminase (EC 2.6.1.76)
fig|2745.436.peg.2409	GEV37_12060	WP_007114241.1		L-2,4-diaminobutyric acid acetyltransferase (EC 2.3.1.178)
fig|2745.436.peg.2888	GEV37_14510	WP_013331991.1		Aspartate-semialdehyde dehydrogenase (EC 1.2.1.11)
fig|2745.436.peg.663	GEV37_03285	WP_008959981.1		Ectoine hydroxylase
The whole genome sequence data was mined for genes coding for enzymes of metabolote production pathway from the whole genome against the publicly available databases from PATRIC [1].
[1] PATRIC; https://www.patricbrc.org/

## Sheet: Supplementary Table S9
		Genome analysis of a halophilic bacterium Halomonas malpeensis YU-PRIM-29T reveals its exopolysaccharide and pigment producing capabilities
		Athmika#,Sudeep D Ghate#, AB Arun, Sneha S Rao, ST Arun Kumar, Mrudula Kinarulla Kandiyil, Kanekar Saptami and PD Rekha*
		Yenepoya Research Centre, Yenepoya (Deemed to be University), University Road, Deralakatte, Mangalore-575018, India
Supplementary Table S9. PATRIC ID, NCBI locus tag and Refseq ID, gene features of essential biosystems identified from the whole genome sequence of Halomonas malpeensis YU-PRIM-29T.
PATRIC IDa	Protein	NCBI Locus tag_Idb	Refseq ID
fig|2745.436.peg.1	hypothetical protein	GEV37_00005
fig|2745.436.peg.2	hypothetical protein	GEV37_00010	WP_002310324.1
fig|2745.436.peg.3	hypothetical protein	GEV37_00015	WP_018918578.1
fig|2745.436.peg.4	HlyD family secretion protein	GEV37_00020	WP_016855558.1
fig|2745.436.peg.6	Type I secretion system, outer membrane component LapE	GEV37_00030	WP_007113303.1
fig|2745.436.peg.7	Uncharacterized transporter VC0081, DMT family	GEV37_00035	WP_009287682.1
fig|2745.436.peg.8	hypothetical protein	GEV37_00040	WP_018918583.1
fig|2745.436.peg.9	Uncharacterized MFS-type transporter	GEV37_00045	WP_009097055.1
fig|2745.436.peg.10	putative PAS/PAC sensor protein	GEV37_00050	WP_009721710.1
fig|2745.436.peg.11	hypothetical protein	GEV37_00055	WP_008959622.1
fig|2745.436.peg.12	Energy-dependent translational throttle protein EttA	GEV37_00060	WP_016856489.1
fig|2745.436.peg.13	protein of unknown function DUF1328	GEV37_00065	WP_018918588.1
fig|2745.436.peg.14	2-polyprenyl-3-methyl-6-methoxy-1,4-benzoquinol hydroxylase, coq7 type	GEV37_00070	WP_018918589.1
fig|2745.436.peg.15	Bis(5'-nucleosyl)-tetraphosphatase (asymmetrical) (EC 3.6.1.17)	GEV37_00075	WP_009721707.1
fig|2745.436.peg.16	Phosphoribulokinase homolog, function unknown	GEV37_00080	WP_011506213.1
fig|2745.436.peg.17	hypothetical protein	GEV37_00085	WP_019016887.1
fig|2745.436.peg.18	Phosphoribosylamine--glycine ligase (EC 6.3.4.13)	GEV37_00090	WP_018918593.1
fig|2745.436.peg.19	PhbF	GEV37_00095	WP_018918594.1
fig|2745.436.peg.20	Uncharacterized methyltransferase PA5071	GEV37_00100	WP_007113316.1
fig|2745.436.peg.21	hypothetical protein	GEV37_00105	WP_016916573.1
fig|2745.436.peg.22	Membrane-bound lytic murein transglycosylase B	GEV37_00110	WP_009097080.1
fig|2745.436.peg.23	hypothetical protein	GEV37_00115	WP_009721698.1
fig|2745.436.peg.24	Na(+) H(+) antiporter subunit G	GEV37_00120	WP_016916569.1
fig|2745.436.peg.25	Na(+) H(+) antiporter subunit F	GEV37_00125	WP_007113322.1
fig|2745.436.peg.26	Na(+) H(+) antiporter subunit E	GEV37_00130	WP_009097093.1
fig|2745.436.peg.27	Na(+) H(+) antiporter subunit D	GEV37_00135	WP_009721693.1
fig|2745.436.peg.28	Na(+) H(+) antiporter subunit C	GEV37_00140	WP_007113325.1
fig|2745.436.peg.29	Na(+) H(+) antiporter subunit B	GEV37_00145	WP_010629643.1
fig|2745.436.peg.30	Na(+) H(+) antiporter subunit A	GEV37_00150	WP_009721690.1
fig|2745.436.peg.31	Ferrochelatase, protoheme ferro-lyase (EC 4.99.1.1)	GEV37_00155	WP_009721689.1
fig|2745.436.peg.32	deoxyribodipyrimidine photolyase-related protein	GEV37_00160	WP_009287668.1
fig|2745.436.peg.33	hypothetical protein	GEV37_00165	WP_018918608.1
fig|2745.436.peg.34	hypothetical protein	GEV37_00170	WP_019016904.1
fig|2745.436.peg.35	Replicative DNA helicase (DnaB) (EC 3.6.4.12)	GEV37_00175	WP_018918610.1
fig|2745.436.peg.36	LSU ribosomal protein L9p	GEV37_00180	WP_007113335.1
fig|2745.436.peg.37	FIG003573: hypothetical protein	GEV37_00185	WP_009097133.1
fig|2745.436.peg.38	SSU ribosomal protein S18p @ SSU ribosomal protein zinc-independent	GEV37_00190	WP_016853668.1
fig|2745.436.peg.39	SSU ribosomal protein S6p	GEV37_00195	WP_016916554.1
fig|2745.436.peg.41	3'-to-5' exoribonuclease RNase R	GEV37_00205	WP_016916552.1
fig|2745.436.peg.42	Betaine/carnitine/choline transporter (BCCT) family	GEV37_00225	WP_019951221.1
fig|2745.436.peg.43	Mll5128 protein	GEV37_00230	WP_011506122.1
fig|2745.436.peg.46	Transcriptional regulator, AsnC family	GEV37_00245	WP_018918618.1
fig|2745.436.peg.47	High-potential iron-sulfur protein (HiPIP)	GEV37_00250	WP_016916549.1
fig|2745.436.peg.48	FIG004684: SpoVR-like protein	GEV37_00255	WP_009097153.1
fig|2745.436.peg.49	UPF0229 protein YeaH	GEV37_00260	WP_011506185.1
fig|2745.436.peg.50	Uncharacterized protein YeaG	GEV37_00265	WP_011506185.1
fig|2745.436.peg.51	Invasion associated family protein	GEV37_00270	WP_019950931.1
fig|2745.436.peg.52	Low-specificity L-threonine aldolase (EC 4.1.2.48)	GEV37_00275	WP_011506183.1
fig|2745.436.peg.53	2,4-dienoyl-CoA reductase [NADPH] (EC 1.3.1.34)	GEV37_00280	WP_009097162.1
fig|2745.436.peg.54	Permease of the drug/metabolite transporter (DMT) superfamily	GEV37_00285	WP_009721668.1
fig|2745.436.peg.55	Carbon-nitrogen hydrolase	GEV37_00290	WP_007113352.1
fig|2745.436.peg.56	methylated-DNA-(protein)-cysteine S-methyltransferase	GEV37_00295	WP_019953098.1
fig|2745.436.peg.57	Sodium:alanine symporter family protein	GEV37_00300	WP_009721664.1
fig|2745.436.peg.58	hypothetical protein	GEV37_00305	WP_019019432.1
fig|2745.436.peg.60	protein of unknown function DUF980	GEV37_00310	WP_016855780.1
fig|2745.436.peg.61	Transcriptional regulator, LysR family	GEV37_00315	WP_018918631.1
fig|2745.436.peg.62	D-malate dehydrogenase [decarboxylating] (EC 1.1.1.83)	GEV37_00320	WP_016855792.1
fig|2745.436.peg.64	2-ketogluconate 6-phosphate reductase (EC 1.1.1.43)	GEV37_00330	WP_008065394.1
fig|2745.436.peg.65	Dihydrodipicolinate synthase family	GEV37_00335	WP_020656158.1
fig|2745.436.peg.66	Muconate cycloisomerase (EC 5.5.1.1)	GEV37_00340	WP_007351701.1
fig|2745.436.peg.67	Tripartite tricarboxylate transporter TctA family	GEV37_00345	WP_009208191.1
fig|2745.436.peg.68	hypothetical protein	GEV37_00350	WP_009208191.1
fig|2745.436.peg.69	Tripartite tricarboxylate transporter TctC family	GEV37_00355	WP_007351704.1
fig|2745.436.peg.70	Dehydratase, IlvD/Edd family	GEV37_00360	WP_003817043.1
fig|2745.436.peg.72	NAD(P)H dehydrogenase (quinone), Type IV (EC 1.6.5.2)	GEV37_00370	WP_004964519.1
fig|2745.436.peg.73	Hemerythrin domain protein	GEV37_00375	WP_009097185.1
fig|2745.436.peg.74	Succinylglutamate desuccinylase (EC 3.5.1.96)	GEV37_00380	WP_009097187.1
fig|2745.436.peg.75	Arginine/ornithine ABC transporter, ATP-binding protein AotP	GEV37_00385	WP_016916532.1
fig|2745.436.peg.76	Arginine/ornithine ABC transporter, permease protein AotQ	GEV37_00390	WP_009097192.1
fig|2745.436.peg.77	Histidine ABC transporter, permease protein HisM (TC 3.A.1.3.1)	GEV37_00395	WP_016855799.1
fig|2745.436.peg.78	Lysine-arginine-ornithine-binding ABC transporter, substrate-binding protein ArgT (TC 3.A.1.3.1)	GEV37_00400	WP_016916529.1
fig|2745.436.peg.79	hypothetical protein	GEV37_00405	WP_018918641.1
fig|2745.436.peg.81	N5-carboxyaminoimidazole ribonucleotide synthase (EC 6.3.4.18)	GEV37_00415	WP_018918643.1
fig|2745.436.peg.82	N5-carboxyaminoimidazole ribonucleotide mutase (EC 5.4.99.18)	GEV37_00420	WP_009097207.1
fig|2745.436.peg.83	hypothetical protein	GEV37_00425	WP_018918645.1
fig|2745.436.peg.84	Chromate transport protein ChrA	GEV37_00430	WP_009097217.1
fig|2745.436.peg.85	Dihydroxy-acid dehydratase (EC 4.2.1.9)	GEV37_00435	WP_018918648.1
fig|2745.436.peg.86	hypothetical protein	GEV37_00440	WP_018871642.1
fig|2745.436.peg.87	Exodeoxyribonuclease V gamma chain (EC 3.1.11.5)	GEV37_00445	WP_010626785.1
fig|2745.436.peg.88	Nicotinate phosphoribosyltransferase (EC 6.3.4.21)	GEV37_00450	WP_011506244.1
fig|2745.436.peg.89	Exodeoxyribonuclease V beta chain (EC 3.1.11.5)	GEV37_00455	WP_016916511.1
fig|2745.436.peg.90	Exodeoxyribonuclease V alpha chain (EC 3.1.11.5)	GEV37_00460	WP_016916510.1
fig|2745.436.peg.91	putative membrane-associated phospholipid phosphatase, PAP2 superfamily	GEV37_00465	WP_018915895.1
fig|2745.436.peg.92	Protein PhnA	GEV37_00470	WP_009698244.1
fig|2745.436.peg.93	Glutathione S-transferase family protein	GEV37_00475	WP_008959968.1
fig|2745.436.peg.94	Uncharacterized MFS-type transporter	GEV37_00480	WP_017430043.1
fig|2745.436.peg.95	Transcriptional regulator, LysR family	GEV37_00485	WP_008959971.1
fig|2745.436.peg.96	hypothetical protein	GEV37_00490	WP_018916541.1
fig|2745.436.peg.98	Pyridoxamine 5'-phosphate oxidase	GEV37_00500	WP_018918664.1
fig|2745.436.peg.99	Acetyltransferase	GEV37_00505	WP_018918668.1
fig|2745.436.peg.100	hypothetical protein	GEV37_00510	WP_009100489.1
fig|2745.436.peg.101	Transcriptional regulator, AraC family	GEV37_00515	WP_009721621.1
fig|2745.436.peg.102	Transporter, LysE family	GEV37_00520	WP_007113412.1
fig|2745.436.peg.103	23S rRNA (guanine(2445)-N(2))-methyltransferase (EC 2.1.1.173) / 23S rRNA (EC 2.1.1.264)	GEV37_00525	WP_016855983.1
fig|2745.436.peg.104	Ribosome modulation factor	GEV37_00530	WP_009722578.1
fig|2745.436.peg.105	Dihydroorotate dehydrogenase (quinone) (EC 1.3.5.2)	GEV37_00535	WP_008958422.1
fig|2745.436.peg.106	NAD-specific glutamate dehydrogenase (EC 1.4.1.2), large form	GEV37_00540	WP_008958423.1
fig|2745.436.peg.107	tRNA (uracil(54)-C5)-methyltransferase (EC 2.1.1.35) @ tmRNA (uracil(341)-C5)-methyltransferase	GEV37_00545	WP_018916655.1
fig|2745.436.peg.108	Glutamate racemase (EC 5.1.1.3)	GEV37_00550	WP_009722574.1
fig|2745.436.peg.109	Repair of Iron Centers di-iron protein	GEV37_00555	WP_009097002.1
fig|2745.436.peg.110	Replication-associated recombination protein RarA	GEV37_00560	WP_018916652.1
fig|2745.436.peg.111	Outer membrane lipoprotein carrier protein LolA	GEV37_00565	WP_009288044.1
fig|2745.436.peg.114	Leucyl/phenylalanyl-tRNA--protein transferase (EC 2.3.2.6)	GEV37_00575	WP_016914488.1
fig|2745.436.peg.115	Arginyl-tRNA--protein transferase (EC 2.3.2.8)	GEV37_00580	WP_009097014.1
fig|2745.436.peg.116	Translation initiation factor 1	GEV37_00585	WP_008938619.1
fig|2745.436.peg.117	ATP-dependent Clp protease ATP-binding subunit ClpA	GEV37_00590	WP_016914490.1
fig|2745.436.peg.119	Isocitrate dehydrogenase [NADP] (EC 1.1.1.42); Monomeric isocitrate dehydrogenase (EC 1.1.1.42)	GEV37_00600	WP_008958434.1
fig|2745.436.peg.120	LSU rRNA pseudouridine(2457) synthase (EC 5.4.99.20)	GEV37_00605	WP_009288039.1
fig|2745.436.peg.121	Nudix-like NDP and NTP phosphohydrolase YmfB	GEV37_00610	WP_009098751.1
fig|2745.436.peg.122	tRNA-specific 2-thiouridylase MnmA (EC 2.8.1.13)	GEV37_00615	WP_018916642.1
fig|2745.436.peg.123	High frequency lysogenization protein HflD	GEV37_00620	WP_016914496.1
fig|2745.436.peg.124	Adenylosuccinate lyase (EC 4.3.2.2) @ SAICAR lyase (EC	GEV37_00625	WP_016914497.1
fig|2745.436.peg.125	FIG002776: hypothetical protein	GEV37_00630	WP_009098760.1
fig|2745.436.peg.126	Isocitrate lyase (EC 4.1.3.1)	GEV37_00635	WP_008958442.1
fig|2745.436.peg.127	17 kDa surface antigen	GEV37_00640	WP_009722556.1
fig|2745.436.peg.128	hypothetical protein	GEV37_00645	WP_018916636.1
fig|2745.436.peg.129	FKBP-type peptidyl-prolyl cis-trans isomerase SlyD (EC 5.2.1.8)	GEV37_00650	WP_018865786.1
fig|2745.436.peg.130	Uncharacterized MFS-type transporter	GEV37_00655	WP_013332833.1
fig|2745.436.peg.132	hypothetical protein	GEV37_00665	WP_016914512.1
fig|2745.436.peg.133	Transglycosylase-associated protein	GEV37_00670	WP_009722543.1
fig|2745.436.peg.134	Aldose 1-epimerase	GEV37_00675	WP_007111095.1
fig|2745.436.peg.135	Conserved protein YcjX with nucleoside triphosphate hydrolase domain	GEV37_00680	WP_009098796.1
fig|2745.436.peg.136	Membrane protein YcjF	GEV37_00685	WP_009287311.1
fig|2745.436.peg.137	Cof protein, HD superfamily hydrolase	GEV37_00690	WP_009722531.1
fig|2745.436.peg.139	Glycosyl transferase, group 1	GEV37_00700	WP_011783561.1
fig|2745.436.peg.140	ABC transporter, substrate-binding protein (cluster 3, basic aa/glutamine/opines)	GEV37_00710	WP_006048312.1
fig|2745.436.peg.141	Succinyl-CoA ligase [ADP-forming] alpha chain (EC 6.2.1.5)	GEV37_00715	WP_010627759.1
fig|2745.436.peg.142	Succinyl-CoA ligase [ADP-forming] beta chain (EC 6.2.1.5)	GEV37_00720	WP_010627759.1
fig|2745.436.peg.143	Dihydrolipoamide dehydrogenase of 2-oxoglutarate dehydrogenase (EC 1.8.1.4)	GEV37_00725	WP_017429864.1
fig|2745.436.peg.144	Dihydrolipoamide succinyltransferase component (E2) of 2-oxoglutarate dehydrogenase complex 2.3.1.61)	GEV37_00730	WP_008958562.1
fig|2745.436.peg.145	2-oxoglutarate dehydrogenase E1 component (EC 1.2.4.2)	GEV37_00735	WP_009722514.1
fig|2745.436.peg.146	Succinate dehydrogenase iron-sulfur protein (EC 1.3.5.1)	GEV37_00740	WP_018916611.1
fig|2745.436.peg.147	Succinate dehydrogenase flavoprotein subunit (EC 1.3.5.1)	GEV37_00745	WP_008958565.1
fig|2745.436.peg.148	Succinate dehydrogenase hydrophobic membrane anchor protein	GEV37_00750	WP_016914532.1
fig|2745.436.peg.150	Citrate synthase (si) (EC 2.3.3.1)	GEV37_00760	WP_019016803.1
fig|2745.436.peg.151	Glutamyl-tRNA synthetase (EC 6.1.1.17) @ Glutamyl-tRNA(Gln) synthetase (EC	GEV37_00775	WP_019016804.1
fig|2745.436.peg.152	Transcriptional regulator	GEV37_00780	WP_009098845.1
fig|2745.436.peg.153	hypothetical protein	GEV37_00785	WP_009722505.1
fig|2745.436.peg.158	hypothetical protein	GEV37_00805	WP_011258453.1
fig|2745.436.peg.159	Error-prone, lesion bypass DNA polymerase V (UmuC)	GEV37_00815	WP_011506670.1
fig|2745.436.peg.160	hypothetical protein	GEV37_00820	WP_011506670.1
fig|2745.436.peg.161	hypothetical protein	GEV37_00825	WP_011506670.1
fig|2745.436.peg.162	tRNA-dihydrouridine(20/20a) synthase (EC 1.3.1.91)	GEV37_00830	WP_008958574.1
fig|2745.436.peg.163	Catalase KatE (EC 1.11.1.6)	GEV37_00835	WP_008958575.1
fig|2745.436.peg.164	FIG003737: Predicted deacylase	GEV37_00840	WP_007111133.1
fig|2745.436.peg.165	Transcriptional regulator, AcrR family	GEV37_00845	WP_018918695.1
fig|2745.436.peg.166	hypothetical protein	GEV37_00850	WP_007111136.1
fig|2745.436.peg.167	RND efflux system, inner membrane transporter	GEV37_00855	WP_013332882.1
fig|2745.436.peg.168	RND efflux system, membrane fusion protein	GEV37_00860	WP_018918699.1
fig|2745.436.peg.169	Outer membrane channel TolC (OpmH)	GEV37_00865	WP_009101015.1
fig|2745.436.peg.170	Xylulose kinase (EC 2.7.1.17)	GEV37_00870	WP_004580541.1
fig|2745.436.peg.171	Multiple polyol-specific dehydrogenase (EC 1.1.1.-)	GEV37_00875	WP_013332246.1
fig|2745.436.peg.172	hypothetical protein	GEV37_00880	WP_009722487.1
fig|2745.436.peg.173	Glycerol-3-phosphate ABC transporter, ATP-binding protein UgpC (TC 3.A.1.1.3)	GEV37_00885	WP_009722486.1
fig|2745.436.peg.174	Various polyols ABC transporter, permease protein 2	GEV37_00890	WP_009722485.1
fig|2745.436.peg.175	Various polyols ABC transporter, permease protein 1	GEV37_00895	WP_008958198.1
fig|2745.436.peg.176	Various polyols ABC transporter, substrate-binding protein	GEV37_00900	WP_007111153.1
fig|2745.436.peg.177	Transcriptional regulator, DeoR family	GEV37_00905	WP_009722482.1
fig|2745.436.peg.178	FAD pyrophosphatase (EC 3.6.1.18)	GEV37_00910	WP_016914567.1
fig|2745.436.peg.179	Uncharacterized Nudix hydrolase NudL	GEV37_00915	WP_009722479.1
fig|2745.436.peg.180	SM-20-related protein	GEV37_00920	WP_009287272.1
fig|2745.436.peg.181	Hydrogenase maturation factor	GEV37_00925	WP_007111160.1
fig|2745.436.peg.182	Gluconate utilization system Gnt-I transcriptional repressor	GEV37_00930	WP_007111164.1
fig|2745.436.peg.183	Gluconokinase (EC 2.7.1.12)	GEV37_00935	WP_009722467.1
fig|2745.436.peg.184	Low-affinity gluconate/H+ symporter GntU	GEV37_00940	WP_018918729.1
fig|2745.436.peg.185	5-keto-D-gluconate 5-reductase (EC 1.1.1.69)	GEV37_00945	WP_018918730.1
fig|2745.436.peg.186	L-idonate 5-dehydrogenase (EC 1.1.1.264)	GEV37_00950	WP_005052491.1
fig|2745.436.peg.187	Peroxiredoxin OsmC (EC 1.11.1.15)	GEV37_00955	WP_016914574.1
fig|2745.436.peg.188	Flavodoxin reductases (ferredoxin-NADPH reductases) family 1	GEV37_00960	WP_018918716.1
fig|2745.436.peg.189	Organic hydroperoxide resistance transcriptional regulator	GEV37_00965	WP_009623497.1
fig|2745.436.peg.191	Aspartate racemase (EC 5.1.1.13)	GEV37_00975	WP_019445322.1
fig|2745.436.peg.192	Glutathione S-transferase (EC 2.5.1.18)	GEV37_00980	WP_009101052.1
fig|2745.436.peg.193	Ferrichrome-iron receptor	GEV37_00985	WP_014576832.1
fig|2745.436.peg.194	hypothetical protein	GEV37_00990	WP_007068158.1
fig|2745.436.peg.195	Putative outer membrane protein	GEV37_00995	WP_009722454.1
fig|2745.436.peg.196	YaeQ protein	GEV37_01000	WP_009722453.1
fig|2745.436.peg.197	Glutathione S-transferase (EC 2.5.1.18)	GEV37_01005	WP_008958225.1
fig|2745.436.peg.198	3-hydroxybutyryl-CoA dehydratase (EC 4.2.1.55)	GEV37_01010	WP_008958227.1
fig|2745.436.peg.199	3-methylmercaptopropionyl-CoA dehydrogenase (DmdC)	GEV37_01015	WP_009722446.1
fig|2745.436.peg.200	Uncharacterized MFS-type transporter	GEV37_01020	WP_016914600.1
fig|2745.436.peg.201	biphenyl-2,3-diol 1,2-dioxygenase III-related protein	GEV37_01025	WP_008958233.1
fig|2745.436.peg.202	hypothetical protein	GEV37_01030	WP_018918738.1
fig|2745.436.peg.203	Lipid A biosynthesis lauroyl acyltransferase (EC 2.3.1.241)	GEV37_01035	WP_010629366.1
fig|2745.436.peg.205	putative membrane protein	GEV37_01045	WP_009287254.1
fig|2745.436.peg.206	Glucans biosynthesis protein G precursor	GEV37_01050	WP_016914608.1
fig|2745.436.peg.207	Glucans biosynthesis glucosyltransferase H	GEV37_01055	WP_009101082.1
fig|2745.436.peg.208	Creatinine amidohydrolase (EC 3.5.2.10)	GEV37_01060	WP_009101086.1
fig|2745.436.peg.209	Uncharacterized domain, not in CDD / GTP cyclohydrolase (EC 3.5.4.25)	GEV37_01065	WP_009722432.1
fig|2745.436.peg.211	Glycosyl transferase, group 1	GEV37_01075	WP_009722430.1
fig|2745.436.peg.212	PTPS-like type 4	GEV37_01080	WP_008958245.1
fig|2745.436.peg.213	Threonine dehydrogenase and related Zn-dependent dehydrogenases	GEV37_01085	WP_009722428.1
fig|2745.436.peg.214	CDP-alcohol phosphatidyltransferase( EC:2.7.8.- )	GEV37_01090	WP_009287248.1
fig|2745.436.peg.215	Alkanesulfonate utilization operon LysR-family regulator Cbl	GEV37_01095	WP_018918751.1
fig|2745.436.peg.216	Sulfate and thiosulfate binding protein CysP	GEV37_01100	WP_018918752.1
fig|2745.436.peg.217	Sulfate transport system permease protein CysT	GEV37_01105	WP_010629765.1
fig|2745.436.peg.219	Sulfate and thiosulfate import ATP-binding protein CysA (EC	GEV37_01115	WP_013647945.1
fig|2745.436.peg.220	hypothetical protein	GEV37_01120	WP_018918750.1
fig|2745.436.peg.222	Molybdenum ABC transporter, substrate-binding protein ModA	GEV37_01130	WP_018918757.1
fig|2745.436.peg.223	Molybdenum ABC transporter permease protein ModB	GEV37_01135	WP_014729288.1
fig|2745.436.peg.224	Molybdenum ABC transporter ATP-binding protein ModC	GEV37_01140	WP_018918759.1
fig|2745.436.peg.225	FMNH2-dependent alkanesulfonate monooxygenase (EC 1.14.14.5)	GEV37_01145	WP_012113233.1
fig|2745.436.peg.226	hypothetical protein	GEV37_01150	WP_007162354.1
fig|2745.436.peg.227	FMN reductase (NADPH) (EC 1.5.1.38)	GEV37_01155	WP_007162354.1
fig|2745.436.peg.228	hypothetical protein	GEV37_01160	WP_007162354.1
fig|2745.436.peg.229	ABC transporter, ATP-binding protein (cluster 1, maltose/g3p/polyamine/iron); ABC ATP-binding protein	GEV37_01165	WP_018496323.1
fig|2745.436.peg.231	Alkanesulfonates transport system permease protein	GEV37_01175	WP_003555477.1
fig|2745.436.peg.233	TRAP-type C4-dicarboxylate transport system, large permease component	GEV37_01180	WP_018915990.1
fig|2745.436.peg.234	hypothetical protein	GEV37_01185	WP_018915989.1
fig|2745.436.peg.235	TRAP-type C4-dicarboxylate transport system, periplasmic component	GEV37_01190	WP_018915988.1
fig|2745.436.peg.236	Alkylhydroperoxidase AhpD domain protein	GEV37_01195	WP_016914628.1
fig|2745.436.peg.237	hypothetical protein	GEV37_01200	WP_018915986.1
fig|2745.436.peg.238	Oxidoreductase	GEV37_01205	WP_016914630.1
fig|2745.436.peg.241	Putative manganese efflux pump MntP	GEV37_01220	WP_012428512.1
fig|2745.436.peg.242	Histone acetyltransferase HPA2 and related acetyltransferases	GEV37_01225	WP_014321099.1
fig|2745.436.peg.243	hypothetical protein	GEV37_01230	WP_014321099.1
fig|2745.436.peg.244	hypothetical protein	GEV37_01235	WP_014321099.1
fig|2745.436.peg.245	Hydrolase, alpha/beta fold family	GEV37_01240	WP_003109611.1
fig|2745.436.peg.246	TspO and MBR like proteins	GEV37_01245	WP_019953144.1
fig|2745.436.peg.247	hypothetical protein	GEV37_01250	WP_019953144.1
fig|2745.436.peg.250	YefM protein (antitoxin to YoeB)	GEV37_01260	WP_008958270.1
fig|2745.436.peg.251	YoeB toxin protein	GEV37_01265	WP_000767829.1
fig|2745.436.peg.252	hypothetical protein	GEV37_01270	WP_007112435.1
fig|2745.436.peg.254	Thiaminase II (EC 3.5.99.2) involved in salvage of pyrimidine moiety,	GEV37_01280	WP_008172416.1
fig|2745.436.peg.255	Phosphomethylpyrimidine synthase ThiC (EC 4.1.99.17)	GEV37_01285	WP_010629369.1
fig|2745.436.peg.256	hypothetical protein	GEV37_01290	WP_009287209.1
fig|2745.436.peg.257	hypothetical protein	GEV37_01295	WP_018919023.1
fig|2745.436.peg.258	Uncharacterized MFS-type transporter	GEV37_01300	WP_008957667.1
fig|2745.436.peg.259	HlyD family secretion protein	GEV37_01305	WP_018919025.1
fig|2745.436.peg.260	hypothetical protein	GEV37_01310	WP_008957670.1
fig|2745.436.peg.261	putative membrane protein	GEV37_01315	WP_019339074.1
fig|2745.436.peg.262	Acetate kinase (EC 2.7.2.1)	GEV37_01320	WP_007111244.1
fig|2745.436.peg.263	BioD-like N-terminal domain / Phosphate acetyltransferase (EC 2.3.1.8)	GEV37_01325	WP_016914667.1
fig|2745.436.peg.265	Cytochrome O ubiquinol oxidase subunit IV (EC 1.10.3.-)	GEV37_01335	WP_008957673.1
fig|2745.436.peg.266	Cytochrome O ubiquinol oxidase subunit III (EC 1.10.3.-)	GEV37_01340	WP_016914670.1
fig|2745.436.peg.267	Cytochrome O ubiquinol oxidase subunit I (EC 1.10.3.-)	GEV37_01345	WP_009287202.1
fig|2745.436.peg.268	Cytochrome O ubiquinol oxidase subunit II (EC 1.10.3.-)	GEV37_01350	WP_018919034.1
fig|2745.436.peg.269	Deoxyribose operon repressor DeoR	GEV37_01355	WP_013332912.1
fig|2745.436.peg.270	Putative exported protein precursor	GEV37_01360	WP_009722386.1
fig|2745.436.peg.271	Na+ dependent nucleoside transporter NupC	GEV37_01365	WP_009095851.1
fig|2745.436.peg.272	Deoxyribose-phosphate aldolase (EC 4.1.2.4)	GEV37_01370	WP_016914676.1
fig|2745.436.peg.273	Thymidine phosphorylase (EC 2.4.2.4)	GEV37_01375	WP_016401418.1
fig|2745.436.peg.274	Phosphopentomutase (EC 5.4.2.7)	GEV37_01380	WP_009287195.1
fig|2745.436.peg.275	Purine nucleoside phosphorylase (EC 2.4.2.1)	GEV37_01385	WP_016856626.1
fig|2745.436.peg.276	Cytidine deaminase (EC 3.5.4.5)	GEV37_01390	WP_010626223.1
fig|2745.436.peg.277	Serine-pyruvate aminotransferase/archaeal aspartate aminotransferase	GEV37_01395	WP_018919043.1
fig|2745.436.peg.278	Uncharacterized protein SO_0942	GEV37_01400	WP_007111261.1
fig|2745.436.peg.279	hypothetical protein	GEV37_01405	WP_016914686.1
fig|2745.436.peg.280	Potassium efflux system KefA protein / Small-conductance mechanosensitive	GEV37_01415	WP_009722367.1
fig|2745.436.peg.281	hypothetical protein	GEV37_01420	WP_016856634.1
fig|2745.436.peg.282	Glutamine amidotransferase, class I	GEV37_01425	WP_008957692.1
fig|2745.436.peg.283	Thiol peroxidase, Tpx-type (EC 1.11.1.15)	GEV37_01430	WP_018919049.1
fig|2745.436.peg.284	Glutamine amidotransferase, class I	GEV37_01435	WP_009095824.1
fig|2745.436.peg.285	Endonuclease V (EC 3.1.21.7)	GEV37_01440	WP_018919051.1
fig|2745.436.peg.286	DEAD-box ATP-dependent RNA helicase DeaD (= CshA) (EC	GEV37_01445	WP_016914693.1
fig|2745.436.peg.287	UPF0337 protein YjbJ	GEV37_01450	WP_018919053.1
fig|2745.436.peg.288	hypothetical protein	GEV37_01455	WP_018919054.1
fig|2745.436.peg.289	Glutathione S-transferase, omega (EC 2.5.1.18)	GEV37_01460	WP_009722358.1
fig|2745.436.peg.290	Transcriptional regulator, LysR family	GEV37_01465	WP_008957701.1
fig|2745.436.peg.293	Cell wall endopeptidase, family M23/M37	GEV37_01470	WP_013332953.1
fig|2745.436.peg.294	hypothetical protein	GEV37_01475	WP_018917831.1
fig|2745.436.peg.295	hypothetical protein	GEV37_01480	WP_008957704.1
fig|2745.436.peg.296	Ferredoxin reductase	GEV37_01485	WP_008957707.1
fig|2745.436.peg.298	Nitrate/nitrite transporter CHU_1319, NarK/U family	GEV37_01490	WP_018917834.1
fig|2745.436.peg.299	Response regulator NasT	GEV37_01495	WP_009722350.1
fig|2745.436.peg.300	Short-chain dehydrogenase/reductase SDR	GEV37_01500	WP_009722349.1
fig|2745.436.peg.301	Luciferase-like monooxygenase YhbW	GEV37_01505	WP_016914704.1
fig|2745.436.peg.302	Acetyltransferase, GNAT family	GEV37_01510	WP_009722347.1
fig|2745.436.peg.303	hypothetical protein	GEV37_01515	WP_007111286.1
fig|2745.436.peg.304	hypothetical protein	GEV37_01520	WP_013661214.1
fig|2745.436.peg.305	Transcriptional regulator, GntR family	GEV37_01525	WP_009095784.1
fig|2745.436.peg.306	Chromate transporter	GEV37_01530	WP_009095782.1
fig|2745.436.peg.307	chromate transporter	GEV37_01535	WP_016914716.1
fig|2745.436.peg.308	hypothetical protein	GEV37_01540	WP_009287172.1
fig|2745.436.peg.309	hypothetical protein	GEV37_01545	WP_008957719.1
fig|2745.436.peg.310	Tripartite tricarboxylate transporter TctA family	GEV37_01550	WP_008957720.1
fig|2745.436.peg.311	Gamma-glutamyltranspeptidase (EC 2.3.2.2) @ Glutathione hydrolase (EC 3.4.19.13)	GEV37_01555	WP_009722341.1
fig|2745.436.peg.313	hypothetical protein	GEV37_01565	WP_007111297.1
fig|2745.436.peg.314	Two-component system sensor histidine kinase/response regulator hybrid	GEV37_01570	WP_009287166.1
fig|2745.436.peg.315	hypothetical protein	GEV37_01575	WP_016855682.1
fig|2745.436.peg.316	Methylglyoxal reductase, dihydroxyacetone producing @ 2,5-didehydrogluconate reductase (2-dehydro-L-gulonate-forming) 1.1.1.346)	GEV37_01580	WP_016854260.1
fig|2745.436.peg.319	Assimilatory nitrate reductase large subunit (EC 1.7.99.4)	GEV37_01595	WP_016914726.1
fig|2745.436.peg.321	Nitrite reductase [NAD(P)H] large subunit (EC 1.7.1.4)	GEV37_01600	WP_013332990.1
fig|2745.436.peg.322	Nitrite reductase [NAD(P)H] large subunit (EC 1.7.1.4)	GEV37_01605	WP_009722335.1
fig|2745.436.peg.323	Nitrite reductase [NAD(P)H] small subunit (EC 1.7.1.4)	GEV37_01610	WP_010629466.1
fig|2745.436.peg.324	Gamma-glutamyltranspeptidase (EC 2.3.2.2) @ Glutathione hydrolase (EC 3.4.19.13)	GEV37_01615	WP_012334402.1
fig|2745.436.peg.325	hypothetical protein	GEV37_01620	WP_012334402.1
fig|2745.436.peg.326	hypothetical protein	GEV37_01625	WP_012334402.1
fig|2745.436.peg.327	TRAP-type uncharacterized transport system, fused permease component	GEV37_01630	WP_012334402.1
fig|2745.436.peg.328	Non-heme chloroperoxidase (EC 1.11.1.10)	GEV37_01635	WP_018917860.1
fig|2745.436.peg.329	Cobalt-zinc-cadmium resistance protein	GEV37_01640	WP_016914731.1
fig|2745.436.peg.333	Delta 1-pyrroline-2-carboxylate reductase (NAD(P)H) (EC 1.5.1.49)	GEV37_01655	WP_006754883.1
fig|2745.436.peg.334	2,5-dioxovalerate dehydrogenase (EC 1.2.1.26)	GEV37_01660	WP_013330814.1
fig|2745.436.peg.335	D-galacturonate transcriptional regulator, GntR family	GEV37_01665	WP_018917869.1
fig|2745.436.peg.336	Uronate dehydrogenase (EC 1.1.1.203)	GEV37_01670	WP_004110854.1
fig|2745.436.peg.337	D-galactarolactone isomerase (EC 5.4.1.4)	GEV37_01675	WP_018917871.1
fig|2745.436.peg.339	D-galactarolactone cycloisomerase (EC 5.5.1.27)	GEV37_01680	WP_013333163.1
fig|2745.436.peg.340	D-galacturonate TRAP transporter, large permease protein	GEV37_01685	WP_018917890.1
fig|2745.436.peg.342	D-galacturonate TRAP transporter, substrate-binding protein	GEV37_01695	WP_018700963.1
fig|2745.436.peg.345	Dehydrogenase	GEV37_01700	WP_008814192.1
fig|2745.436.peg.346	2,5-dioxovalerate dehydrogenase (EC 1.2.1.26)	GEV37_01705	WP_003224383.1
fig|2745.436.peg.347	Tripartite tricarboxylate transporter TctA family	GEV37_01710	WP_009287141.1
fig|2745.436.peg.348	hypothetical protein	GEV37_01715	WP_009287141.1
fig|2745.436.peg.349	hypothetical protein	GEV37_01720	WP_009287141.1
fig|2745.436.peg.350	Glucarate dehydratase (EC 4.2.1.40)	GEV37_01725	WP_015690398.1
fig|2745.436.peg.351	5-dehydro-4-deoxyglucarate dehydratase (EC 4.2.1.41)	GEV37_01730	WP_019019502.1
fig|2745.436.peg.353	Tripartite tricarboxylate transporter TctA family	GEV37_01735	WP_014131523.1
fig|2745.436.peg.354	hypothetical protein	GEV37_01740	WP_014131523.1
fig|2745.436.peg.355	BUG/TctC family periplasmic protein	GEV37_01745	WP_014131523.1
fig|2745.436.peg.356	Glucarate dehydratase (EC 4.2.1.40)	GEV37_01750	WP_009287147.1
fig|2745.436.peg.357	D-galactarate dehydratase (EC 4.2.1.42)	GEV37_01755	WP_007111334.1
fig|2745.436.peg.358	Tripartite tricarboxylate transporter TctA family	GEV37_01760	WP_004581436.1
fig|2745.436.peg.359	Tripartite tricarboxylate transporter TctB family	GEV37_01765	WP_019019504.1
fig|2745.436.peg.360	Tripartite tricarboxylate transporter TctC family	GEV37_01770	WP_007111337.1
fig|2745.436.peg.361	Pyruvate dehydrogenase (quinone) (EC 1.2.5.1)	GEV37_01775	WP_009095738.1
fig|2745.436.peg.363	Spermidine N1-acetyltransferase (EC 2.3.1.57)	GEV37_01780	WP_016914738.1
fig|2745.436.peg.364	Oxidoreductase	GEV37_01785	WP_007111344.1
fig|2745.436.peg.365	Low-specificity L-threonine aldolase (EC 4.1.2.48)	GEV37_01790	WP_008957742.1
fig|2745.436.peg.366	Ferric hydroxamate ABC transporter (TC 3.A.1.14.3), permease component	GEV37_01795	WP_008957744.1
fig|2745.436.peg.367	Iron-chelator utilization protein	GEV37_01800	WP_018917903.1
fig|2745.436.peg.369	Ferric hydroxamate ABC transporter (TC 3.A.1.14.3), ATP-binding protein	GEV37_01810	WP_018917905.1
fig|2745.436.peg.370	Ferric hydroxamate ABC transporter (TC 3.A.1.14.3), periplasmic substrate protein FhuD	GEV37_01815	WP_018917906.1
fig|2745.436.peg.371	Ferrichrome-iron receptor	GEV37_01820	WP_018917907.1
fig|2745.436.peg.373	Ferric reductase (1.6.99.14)	GEV37_01825	WP_018917908.1
fig|2745.436.peg.374	ABC-type siderophore export system, fused ATPase and permease	GEV37_01830	WP_000422182.1
fig|2745.436.peg.375	Cytochrome B561	GEV37_01835	WP_009286892.1
fig|2745.436.peg.376	Transcriptional regulator, LysR family	GEV37_01840	WP_007111389.1
fig|2745.436.peg.377	hypothetical protein	GEV37_01845	WP_009095718.1
fig|2745.436.peg.378	hypothetical protein	GEV37_01850	WP_009095718.1
fig|2745.436.peg.379	hypothetical protein	GEV37_01855	WP_009095718.1
fig|2745.436.peg.380	hypothetical protein	GEV37_01860	WP_009722294.1
fig|2745.436.peg.381	Rare lipoprotein A precursor	GEV37_01865	WP_008957765.1
fig|2745.436.peg.382	Putative oxidoreductase YncB	GEV37_01870	WP_007111393.1
fig|2745.436.peg.383	Glucose dehydrogenase, PQQ-dependent (EC 1.1.5.2)	GEV37_01875	WP_018917925.1
fig|2745.436.peg.384	TonB-dependent receptor	GEV37_01880	WP_009095710.1
fig|2745.436.peg.385	UPF0057 membrane protein YqaE	GEV37_01885	WP_016914759.1
fig|2745.436.peg.387	Tripartite tricarboxylate transporter TctA family	GEV37_01895	WP_018916365.1
fig|2745.436.peg.388	hypothetical protein	GEV37_01900	WP_018916365.1
fig|2745.436.peg.389	hypothetical protein	GEV37_01905	WP_018916365.1
fig|2745.436.peg.390	hypothetical protein	GEV37_01910	WP_018916365.1
fig|2745.436.peg.391	Cold shock protein of CSP family	GEV37_01915	WP_007111402.1
fig|2745.436.peg.392	23S rRNA (guanine(745)-N(1))-methyltransferase (EC 2.1.1.187)	GEV37_01920	WP_018917935.1
fig|2745.436.peg.393	hypothetical protein	GEV37_01925	WP_018917938.1
fig|2745.436.peg.394	Lysophospholipid transporter LplT / 2-acylglycerophosphoethanolamine acyltransferase (EC 2.3.1.40) Acyl-[acyl-carrier-protein] synthetase	GEV37_01930	WP_007111408.1
fig|2745.436.peg.395	Nitroreductase family protein	GEV37_01935	WP_018917940.1
fig|2745.436.peg.399	protein of unknown function DUF1656	GEV37_01950	WP_018917945.1
fig|2745.436.peg.400	Tetrapartite efflux system, membrane fusion component FusE-like	GEV37_01955	WP_008957806.1
fig|2745.436.peg.401	Tetrapartite efflux system, inner membrane component FusBC-like	GEV37_01960	WP_008957807.1
fig|2745.436.peg.402	Protein-methionine-sulfoxide reductase catalytic subunit MsrP	GEV37_01965	WP_017147957.1
fig|2745.436.peg.403	FIG001196: Membrane protein YedZ	GEV37_01970	WP_007111424.1
fig|2745.436.peg.404	hypothetical protein	GEV37_01975	WP_007111424.1
fig|2745.436.peg.405	Uncharacterized symport/antiport-type transporter	GEV37_01980	WP_017797889.1
fig|2745.436.peg.406	cobalt dependent X-Pro dipeptidase	GEV37_01985	WP_017548175.1
fig|2745.436.peg.407	Glycerol kinase (EC 2.7.1.30)	GEV37_01990	WP_018917954.1
fig|2745.436.peg.408	Glycerol uptake facilitator protein	GEV37_01995	WP_018917955.1
fig|2745.436.peg.409	succinate dehydrogenase cytochrome b subunit family protein	GEV37_02000	WP_008957810.1
fig|2745.436.peg.410	L-sorbosone dehydrogenase	GEV37_02005	WP_004582329.1
fig|2745.436.peg.411	hypothetical protein	GEV37_02010	WP_004582329.1
fig|2745.436.peg.412	TRAP-type C4-dicarboxylate transport system, large permease component	GEV37_02015	WP_004403611.1
fig|2745.436.peg.413	hypothetical protein	GEV37_02020	WP_004403611.1
fig|2745.436.peg.414	TRAP-type C4-dicarboxylate transport system, periplasmic component	GEV37_02025	WP_010625872.1
fig|2745.436.peg.415	hypothetical protein	GEV37_02030	WP_010625872.1
fig|2745.436.peg.416	Modulator of drug activity B	GEV37_02035	WP_018917949.1
fig|2745.436.peg.417	Transcriptional regulator, LysR family	GEV37_02040	WP_018917950.1
fig|2745.436.peg.419	Uncharacterized membrane protein, YraQ family	GEV37_02050	WP_016914772.1
fig|2745.436.peg.420	transcriptional regulator, MerR family protein	GEV37_02055	WP_016914773.1
fig|2745.436.peg.422	putative lipoprotein	GEV37_02065	WP_018917963.1
fig|2745.436.peg.423	ABC-type Fe3+-siderophore transport system, permease component	GEV37_02070	WP_006468290.1
fig|2745.436.peg.424	ABC-type Fe3+-siderophore transport system, permease 2 component	GEV37_02075	WP_018917965.1
fig|2745.436.peg.425	ABC-type Fe3+-siderophore transport system, ATPase component	GEV37_02080	WP_008957818.1
fig|2745.436.peg.426	L-lactate dehydrogenase	GEV37_02085	WP_018917968.1
fig|2745.436.peg.427	hypothetical protein	GEV37_02090	WP_016425822.1
fig|2745.436.peg.428	Carboxypeptidase G2	GEV37_02095	WP_010656945.1
fig|2745.436.peg.429	Transcriptional regulator, LysR family	GEV37_02100	WP_008091989.1
fig|2745.436.peg.430	protein of unknown function DUF1330	GEV37_02105	WP_004961451.1
fig|2745.436.peg.431	Transcriptional regulator, IclR family	GEV37_02110	WP_008891052.1
fig|2745.436.peg.432	L-carnitine dehydratase/bile acid-inducible protein F	GEV37_02115	WP_015934004.1
fig|2745.436.peg.433	Citrate synthase (si) (EC 2.3.3.1)	GEV37_02120	WP_006339167.1
fig|2745.436.peg.434	D-3-phosphoglycerate dehydrogenase (EC 1.1.1.95)	GEV37_02125	WP_008973272.1
fig|2745.436.peg.435	Demethylmenaquinone methyltransferase-like protein	GEV37_02130	WP_020292466.1
fig|2745.436.peg.436	BUG/TctC family periplasmic protein	GEV37_02135	WP_013368481.1
fig|2745.436.peg.437	hypothetical protein	GEV37_02140	WP_013368481.1
fig|2745.436.peg.438	Tripartite tricarboxylate transporter TctA family	GEV37_02145	WP_008887794.1
fig|2745.436.peg.439	hypothetical protein	GEV37_02150	WP_018917976.1
fig|2745.436.peg.440	TRAP-type uncharacterized transport system, fused permease component	GEV37_02155	WP_016915346.1
fig|2745.436.peg.443	RidA/YER057c/UK114 superfamily, group 7, YjgH-like protein	GEV37_02165	WP_006449701.1
fig|2745.436.peg.444	hypothetical protein	GEV37_02170	WP_018917971.1
fig|2745.436.peg.445	hypothetical protein	GEV37_02175	WP_018917971.1
fig|2745.436.peg.447	Transcriptional regulator, AcrR family	GEV37_02185	WP_012441195.1
fig|2745.436.peg.448	Gamma-glutamyltranspeptidase (EC 2.3.2.2) @ Glutathione hydrolase (EC 3.4.19.13)	GEV37_02190	WP_009286831.1
fig|2745.436.peg.450	TRAP-type C4-dicarboxylate transport system, small permease component	GEV37_02200	WP_018698251.1
fig|2745.436.peg.451	TRAP-type C4-dicarboxylate transport system, periplasmic component	GEV37_02205	WP_009286830.1
fig|2745.436.peg.452	putative membrane protein	GEV37_02210	WP_011506056.1
fig|2745.436.peg.453	5-methyltetrahydropteroyltriglutamate--homocysteine methyltransferase (EC 2.1.1.14)	GEV37_02215	WP_010209021.1
fig|2745.436.peg.454	hypothetical protein	GEV37_02220	WP_010603789.1
fig|2745.436.peg.456	4-carboxymuconolactone decarboxylase domain/alkylhydroperoxidase AhpD family core domain protein	GEV37_02230	WP_009287032.1
fig|2745.436.peg.457	hypothetical protein	GEV37_02235	WP_007112979.1
fig|2745.436.peg.458	hypothetical protein	GEV37_02240	WP_008959029.1
fig|2745.436.peg.459	Transcriptional regulator, LysR family	GEV37_02245	WP_003533750.1
fig|2745.436.peg.460	Short-chain dehydrogenase	GEV37_02250	WP_013341706.1
fig|2745.436.peg.463	hypothetical protein	GEV37_02260	WP_011769901.1
fig|2745.436.peg.464	hypothetical protein	GEV37_02265	WP_011769901.1
fig|2745.436.peg.465	DNA adenine methylase (EC 2.1.1.72)	GEV37_02270	WP_008124049.1
fig|2745.436.peg.466	GMP synthase [glutamine-hydrolyzing], amidotransferase subunit (EC 6.3.5.2) / synthase [glutamine-hydrolyzing],	GEV37_02275	WP_016914801.1
fig|2745.436.peg.467	Inosine-5'-monophosphate dehydrogenase (EC 1.1.1.205) / CBS domain	GEV37_02280	WP_009722236.1
fig|2745.436.peg.468	Exodeoxyribonuclease VII large subunit (EC 3.1.11.6)	GEV37_02285	WP_009096045.1
fig|2745.436.peg.469	hypothetical protein	GEV37_02290	WP_007111464.1
fig|2745.436.peg.470	hypothetical protein	GEV37_02295	WP_018918003.1
fig|2745.436.peg.471	hypothetical protein	GEV37_02300	WP_018918003.1
fig|2745.436.peg.472	Oxidoreductase, short-chain dehydrogenase/reductase family	GEV37_02305	WP_016914807.1
fig|2745.436.peg.473	Transcriptional regulator, AcrR family	GEV37_02310	WP_009721354.1
fig|2745.436.peg.474	Membrane fusion protein of RND family multidrug efflux	GEV37_02315	WP_007113735.1
fig|2745.436.peg.475	Acriflavin resistance protein	GEV37_02320	WP_009721352.1
fig|2745.436.peg.476	Sensory histidine kinase BaeS	GEV37_02325	WP_009096035.1
fig|2745.436.peg.477	Response regulator BaeR	GEV37_02330	WP_016855692.1
fig|2745.436.peg.478	hypothetical protein	GEV37_02335	WP_010628205.1
fig|2745.436.peg.479	hypothetical protein	GEV37_02340	WP_009287365.1
fig|2745.436.peg.481	Tripartite tricarboxylate transporter TctA family	GEV37_02350	WP_007113742.1
fig|2745.436.peg.482	hypothetical protein	GEV37_02355	WP_018916364.1
fig|2745.436.peg.483	Tripartite tricarboxylate transporter TctC family	GEV37_02360	WP_013135409.1
fig|2745.436.peg.484	hypothetical protein	GEV37_02365	WP_009721349.1
fig|2745.436.peg.485	hypothetical protein	GEV37_02370	WP_016916237.1
fig|2745.436.peg.486	Aldehyde dehydrogenase (EC 1.2.1.3)	GEV37_02375	WP_016916237.1
fig|2745.436.peg.487	Universal stress protein family 3	GEV37_02380	WP_007350750.1
fig|2745.436.peg.488	TRAP-type uncharacterized transport system, fused permease component	GEV37_02385	WP_018916356.1
fig|2745.436.peg.489	TRAP transporter solute receptor, TAXI family precursor	GEV37_02390	WP_009095995.1
fig|2745.436.peg.490	TRAP-type C4-dicarboxylate transport system, large permease component	GEV37_02395	WP_019339241.1
fig|2745.436.peg.491	TRAP-type transport system, small permease component, predicted N-acetylneuraminate	GEV37_02400	WP_007113763.1
fig|2745.436.peg.492	TRAP-type C4-dicarboxylate transport system, periplasmic component	GEV37_02405	WP_016916221.1
fig|2745.436.peg.493	Permease of the drug/metabolite transporter (DMT) superfamily	GEV37_02410	WP_018916351.1
fig|2745.436.peg.494	Tetratricopeptide repeat family protein	GEV37_02415	WP_013332681.1
fig|2745.436.peg.495	hypothetical protein	GEV37_02420	WP_013332681.1
fig|2745.436.peg.496	hypothetical protein	GEV37_02425	WP_013332681.1
fig|2745.436.peg.497	VgrG protein	GEV37_02430	WP_010628821.1
fig|2745.436.peg.498	hypothetical protein	GEV37_02435	WP_018916350.1
fig|2745.436.peg.499	Pyruvate kinase (EC 2.7.1.40)	GEV37_02440	WP_016855586.1
fig|2745.436.peg.500	Ureidoglycolate lyase (EC 4.3.2.3)	GEV37_02445	WP_007113771.1
fig|2745.436.peg.501	Ureidoglycine aminohydrolase	GEV37_02450	WP_009721323.1
fig|2745.436.peg.502	Arginine/ornithine antiporter ArcD	GEV37_02455	WP_013331354.1
fig|2745.436.peg.503	Putative rpiR-family transcriptional regulatory protein	GEV37_02460	WP_016916209.1
fig|2745.436.peg.504	Uricase (urate oxidase) (EC 1.7.3.3)	GEV37_02465	WP_009287395.1
fig|2745.436.peg.505	Allantoin racemase (EC 5.1.99.3)	GEV37_02470	WP_016916207.1
fig|2745.436.peg.506	Cytosine/purine/uracil/thiamine/allantoin permease family protein	GEV37_02475	WP_009721320.1
fig|2745.436.peg.507	Cytosine/purine/uracil/thiamine/allantoin permease family protein	GEV37_02480	WP_018916341.1
fig|2745.436.peg.508	Transcriptional regulator, GntR family	GEV37_02485	WP_018916337.1
fig|2745.436.peg.509	5-hydroxyisourate hydrolase (EC 3.5.2.17)	GEV37_02490	WP_007113780.1
fig|2745.436.peg.510	2-oxo-4-hydroxy-4-carboxy-5-ureidoimidazoline (OHCU) decarboxylase (EC 4.1.1.97)	GEV37_02495	WP_009095971.1
fig|2745.436.peg.511	hypothetical protein	GEV37_02500	WP_009095969.1
fig|2745.436.peg.512	glutathione S-transferase-like protein	GEV37_02505	WP_009095966.1
fig|2745.436.peg.514	L-lactate permease	GEV37_02510	WP_011920505.1
fig|2745.436.peg.515	Carbonic anhydrase-like protein MJ0304	GEV37_02515	WP_009095963.1
fig|2745.436.peg.516	Fe-S protein, homolog of lactate dehydrogenase SO1521	GEV37_02520	WP_018916329.1
fig|2745.436.peg.517	Serine--glyoxylate aminotransferase (EC 2.6.1.45)	GEV37_02525	WP_003303427.1
fig|2745.436.peg.518	L-carnitine dehydratase/bile acid-inducible protein F	GEV37_02530	WP_018916327.1
fig|2745.436.peg.519	Enoyl-CoA hydratase (EC 4.2.1.17)	GEV37_02535	WP_003303429.1
fig|2745.436.peg.520	TRAP-type C4-dicarboxylate transport system, large permease component	GEV37_02540	WP_018916325.1
fig|2745.436.peg.521	hypothetical protein	GEV37_02545	WP_018916324.1
fig|2745.436.peg.522	TRAP-type C4-dicarboxylate transport system, periplasmic component	GEV37_02550	WP_007351735.1
fig|2745.436.peg.523	GLCG PROTEIN	GEV37_02555	WP_011628262.1
fig|2745.436.peg.524	Transcriptional regulator associated with Tricarboxylic transport	GEV37_02560	WP_018916321.1
fig|2745.436.peg.525	Glycolate dehydrogenase (EC 1.1.99.14), subunit GlcD	GEV37_02565	WP_016855768.1
fig|2745.436.peg.526	Glycolate dehydrogenase (EC 1.1.99.14), FAD-binding subunit GlcE	GEV37_02570	WP_006748570.1
fig|2745.436.peg.527	Glycolate dehydrogenase (EC 1.1.99.14), iron-sulfur subunit GlcF	GEV37_02575	WP_009095956.1
fig|2745.436.peg.528	Hypothetical protein GlcG in glycolate utilization operon	GEV37_02580	WP_016855774.1
fig|2745.436.peg.530	Cytochrome c oxidase (cbb3-type) subunit CcoO (EC 1.9.3.1)	GEV37_02615	WP_010629677.1
fig|2745.436.peg.531	Cytochrome c oxidase (cbb3-type) subunit CcoQ (EC 1.9.3.1)	GEV37_02620	WP_003285368.1
fig|2745.436.peg.532	Cytochrome c oxidase (cbb3-type) subunit CcoP (EC 1.9.3.1)	GEV37_02625	WP_007113797.1
fig|2745.436.peg.533	Type cbb3 cytochrome oxidase biogenesis protein CcoG, involved Cu oxidation	GEV37_02630	WP_009721301.1
fig|2745.436.peg.534	Putative analog of CcoH, COG3198	GEV37_02635	WP_007113799.1
fig|2745.436.peg.535	Type cbb3 cytochrome oxidase biogenesis protein CcoI; Copper-translocating ATPase (EC	GEV37_02640	WP_019016929.1
fig|2745.436.peg.536	Type cbb3 cytochrome oxidase biogenesis protein CcoS, involved heme b	GEV37_02645	WP_003285359.1
fig|2745.436.peg.537	Heavy-metal-associated domain (N-terminus) and membrane-bounded cytochrome biogenesis cycZ-like possible membrane	GEV37_02650	WP_008955974.1
fig|2745.436.peg.538	Coproporphyrinogen III oxidase, oxygen-independent (EC 1.3.99.22)	GEV37_02655	WP_010629685.1
fig|2745.436.peg.539	Fumarate and nitrate reduction regulatory protein	GEV37_02660	WP_016916179.1
fig|2745.436.peg.541	hypothetical protein	GEV37_02670	WP_009721292.1
fig|2745.436.peg.542	Predicted signal-transduction protein containing cAMP-binding and CBS domains	GEV37_02675	WP_009095918.1
fig|2745.436.peg.544	Acetate permease ActP (cation/acetate symporter)	GEV37_02685	WP_009721289.1
fig|2745.436.peg.545	hypothetical protein	GEV37_02690	WP_016916173.1
fig|2745.436.peg.546	Two-component system sensor histidine kinase	GEV37_02695	WP_009721287.1
fig|2745.436.peg.547	Two-component transcriptional response regulator, LuxR family	GEV37_02700	WP_018916303.1
fig|2745.436.peg.548	Acetyl-CoA synthetase (EC 6.2.1.1)	GEV37_02705	WP_016916170.1
fig|2745.436.peg.549	Protein SprT	GEV37_02710	WP_011506167.1
fig|2745.436.peg.550	hypothetical protein	GEV37_02715	WP_016853631.1
fig|2745.436.peg.551	putative phospholipase D family protein	GEV37_02720	WP_008955961.1
fig|2745.436.peg.552	16S rRNA (guanine(1516)-N(2))-methyltransferase (EC 2.1.1.242)	GEV37_02725	WP_016916166.1
fig|2745.436.peg.553	tRNA threonylcarbamoyladenosine biosynthesis protein TsaB	GEV37_02730	WP_007113818.1
fig|2745.436.peg.554	Adenylate kinase (EC 2.7.4.3)	GEV37_02735	WP_009287421.1
fig|2745.436.peg.555	Dihydrolipoamide acetyltransferase component of pyruvate dehydrogenase complex (EC	GEV37_02740	WP_016916163.1
fig|2745.436.peg.556	Pyruvate dehydrogenase E1 component (EC 1.2.4.1)	GEV37_02745	WP_007113821.1
fig|2745.436.peg.557	1,6-anhydro-N-acetylmuramyl-L-alanine amidase	GEV37_02750	WP_018916293.1
fig|2745.436.peg.558	Quinolinate phosphoribosyltransferase [decarboxylating] (EC 2.4.2.19)	GEV37_02755	WP_016916160.1
fig|2745.436.peg.559	Acetyltransferase, GNAT family	GEV37_02760	WP_008955953.1
fig|2745.436.peg.560	tRNA (adenine(37)-N6)-methyltransferase	GEV37_02765	WP_009724780.1
fig|2745.436.peg.561	Phosphoribosylaminoimidazole-succinocarboxamide synthase (EC 6.3.2.6)	GEV37_02770	WP_018916289.1
fig|2745.436.peg.562	hypothetical protein	GEV37_02775	WP_009101961.1
fig|2745.436.peg.563	4-hydroxy-tetrahydrodipicolinate synthase (EC 4.3.3.7)	GEV37_02780	WP_007113829.1
fig|2745.436.peg.564	Thiol peroxidase, Bcp-type (EC 1.11.1.15)	GEV37_02785	WP_008955948.1
fig|2745.436.peg.565	Putative permease PerM (= YfgO)	GEV37_02790	WP_009724813.1
fig|2745.436.peg.566	Uncharacterized UPF0033 protein	GEV37_02795	WP_008955946.1
fig|2745.436.peg.567	Exported zinc metalloprotease YfgC precursor	GEV37_02800	WP_009724815.1
fig|2745.436.peg.568	Type I secretion membrane fusion protein, HlyD family Type I	GEV37_02815	WP_020411380.1
fig|2745.436.peg.571	hypothetical protein	GEV37_02830	WP_018916278.1
fig|2745.436.peg.572	Agglutination protein	GEV37_02835	WP_018916278.1
fig|2745.436.peg.573	LSU rRNA pseudouridine(2605) synthase (EC 5.4.99.22)	GEV37_02840	WP_016916149.1
fig|2745.436.peg.574	Segregation and condensation protein B	GEV37_02845	WP_019016968.1
fig|2745.436.peg.576	ATP-dependent RNA helicase YejH	GEV37_02855	WP_018918792.1
fig|2745.436.peg.577	hypothetical protein	GEV37_02860	WP_016916145.1
fig|2745.436.peg.578	Phosphoribosylformylglycinamidine synthase, synthetase subunit (EC 6.3.5.3) / Phosphoribosylformylglycinamidine glutamine amidotransferase	GEV37_02865	WP_009724822.1
fig|2745.436.peg.580	Membrane-bound lytic murein transglycosylase F (EC 4.2.2.n1)	GEV37_02870	WP_018918795.1
fig|2745.436.peg.581	hypothetical protein	GEV37_02875	WP_004388240.1
fig|2745.436.peg.582	Geranylgeranyl diphosphate synthase (EC 2.5.1.29)	GEV37_02880	WP_007870882.1
fig|2745.436.peg.583	Zeaxanthin glucosyltransferase (EC 2.4.1.276)	GEV37_02885	WP_013027992.1
fig|2745.436.peg.584	Lycopene cyclase	GEV37_02890	WP_014598228.1
fig|2745.436.peg.585	Phytoene desaturase (lycopene-forming) (EC 1.3.99.31)	GEV37_02895	WP_017373878.1
fig|2745.436.peg.586	Phytoene synthase (EC 2.5.1.32)	GEV37_02900	WP_014728070.1
fig|2745.436.peg.587	tRNA-specific adenosine-34 deaminase (EC 3.5.4.33)	GEV37_02910	WP_008957538.1
fig|2745.436.peg.588	Acyl-CoA thioesterase II (EC 3.1.2.-)	GEV37_02915	WP_009099076.1
fig|2745.436.peg.589	NADP-dependent malic enzyme (EC 1.1.1.40)	GEV37_02920	WP_008957540.1
fig|2745.436.peg.590	LSU ribosomal protein L31p @ LSU ribosomal protein zinc-dependent	GEV37_02925	WP_009724828.1
fig|2745.436.peg.591	Helicase PriA essential for oriC/DnaA-independent DNA replication	GEV37_02930	WP_019019658.1
fig|2745.436.peg.592	Arginyl-tRNA synthetase (EC 6.1.1.19)	GEV37_02935	WP_018918808.1
fig|2745.436.peg.593	Sporulation domain protein	GEV37_02940	WP_018918809.1
fig|2745.436.peg.594	ATP-dependent protease subunit HslV (EC 3.4.25.2)	GEV37_02945	WP_016916135.1
fig|2745.436.peg.595	ATP-dependent hsl protease ATP-binding subunit HslU	GEV37_02950	WP_017429609.1
fig|2745.436.peg.597	2-methoxy-6-polyprenyl-1,4-benzoquinol methylase (EC 2.1.1.201)	GEV37_02960	WP_009099094.1
fig|2745.436.peg.598	Protein YigP (COG3165) clustered with ubiquinone biosynthetic genes	GEV37_02965	WP_016853481.1
fig|2745.436.peg.599	Ubiquinone biosynthesis regulatory protein kinase UbiB	GEV37_02970	WP_018918815.1
fig|2745.436.peg.600	Phosphoribosyl-ATP pyrophosphatase (EC 3.6.1.31)	GEV37_02975	WP_016916129.1
fig|2745.436.peg.601	Twin-arginine translocation protein TatA	GEV37_02980	WP_007113857.1
fig|2745.436.peg.602	Twin-arginine translocation protein TatB	GEV37_02985	WP_018918818.1
fig|2745.436.peg.603	Twin-arginine translocation protein TatC	GEV37_02990	WP_009099107.1
fig|2745.436.peg.604	Enhancing lycopene biosynthesis protein 2	GEV37_02995	WP_018918820.1
fig|2745.436.peg.605	Porphobilinogen synthase (EC 4.2.1.24)	GEV37_03000	WP_009287445.1
fig|2745.436.peg.606	Polyphosphate kinase (EC 2.7.4.1)	GEV37_03005	WP_007113862.1
fig|2745.436.peg.607	Transcriptional activator MetR	GEV37_03010	WP_018918824.1
fig|2745.436.peg.608	Two-component system sensor histidine kinase	GEV37_03015	WP_009724848.1
fig|2745.436.peg.609	Two-component transcriptional response regulator, OmpR family	GEV37_03020	WP_004523775.1
fig|2745.436.peg.610	hypothetical protein	GEV37_03025	WP_004523775.1
fig|2745.436.peg.611	Uncharacterized membrane protein RSP_1259	GEV37_03030	WP_018918828.1
fig|2745.436.peg.612	Aspartyl protease	GEV37_03035	WP_016916117.1
fig|2745.436.peg.614	hypothetical protein	GEV37_03045	WP_016916115.1
fig|2745.436.peg.616	hypothetical protein	GEV37_03055	WP_016916113.1
fig|2745.436.peg.617	hypothetical protein	GEV37_03060	WP_008957566.1
fig|2745.436.peg.618	Glycine betaine transporter OpuD	GEV37_03065	WP_009724856.1
fig|2745.436.peg.619	Methyl-accepting chemotaxis protein	GEV37_03070	WP_012048932.1
fig|2745.436.peg.620	hypothetical protein	GEV37_03075	WP_013333680.1
fig|2745.436.peg.621	Auxin efflux carrier family protein	GEV37_03080	WP_007113876.1
fig|2745.436.peg.622	Glutamine synthetase adenylyl-L-tyrosine phosphorylase (EC 2.7.7.89) / Glutamate-ammonia-ligase (EC 2.7.7.42)	GEV37_03085	WP_009099136.1
fig|2745.436.peg.623	Diacylglycerol kinase (EC 2.7.1.107)	GEV37_03090	WP_018918838.1
fig|2745.436.peg.624	hypothetical protein	GEV37_03095	WP_008957572.1
fig|2745.436.peg.625	predicted S-adenosylmethionine-dependent tRNA (guanine-N(7)-)-methyltransferase	GEV37_03100	WP_016916105.1
fig|2745.436.peg.627	Phosphopantetheine adenylyltransferase (EC 2.7.7.3)	GEV37_03110	WP_017429582.1
fig|2745.436.peg.628	Uncharacterized ferredoxin-like protein YfhL	GEV37_03115	WP_018948236.1
fig|2745.436.peg.629	DNA-damage-inducible protein F	GEV37_03120	WP_009724867.1
fig|2745.436.peg.630	Short-chain fatty acids transporter	GEV37_03125	WP_018918845.1
fig|2745.436.peg.631	cytosolic long-chain acyl-CoA thioester hydrolase family protein	GEV37_03130	WP_016916099.1
fig|2745.436.peg.632	hypothetical protein	GEV37_03135	WP_007113889.1
fig|2745.436.peg.633	Transporter, LysE family	GEV37_03140	WP_009099161.1
fig|2745.436.peg.634	hypothetical protein	GEV37_03145	WP_007682685.1
fig|2745.436.peg.636	Diadenosine tetraphosphate (Ap4A) hydrolase and other HIT family	GEV37_03155	WP_016916093.1
fig|2745.436.peg.638	putative exported protein	GEV37_03165	WP_008957587.1
fig|2745.436.peg.639	hypothetical protein	GEV37_03170	WP_010627458.1
fig|2745.436.peg.640	hypothetical protein	GEV37_03175	WP_018918855.1
fig|2745.436.peg.642	DNA protection during starvation protein	GEV37_03185	WP_009099176.1
fig|2745.436.peg.643	Cytosol nonspecific dipeptidase (EC 3.4.13.18)	GEV37_03190	WP_008957592.1
fig|2745.436.peg.644	tRNA cytosine(34) acetyltransferase (EC 2.3.1.193)	GEV37_03195	WP_016916085.1
fig|2745.436.peg.645	TRAP-type C4-dicarboxylate transport system, periplasmic component	GEV37_03200	WP_009099181.1
fig|2745.436.peg.646	TRAP-type C4-dicarboxylate transport system, small permease component	GEV37_03205	WP_009724886.1
fig|2745.436.peg.647	TRAP-type C4-dicarboxylate transport system, large permease component	GEV37_03210	WP_018918864.1
fig|2745.436.peg.648	Transcriptional regulator, LacI family	GEV37_03215	WP_016916081.1
fig|2745.436.peg.649	3-hydroxybutyryl-CoA dehydrogenase (EC 1.1.1.157)	GEV37_03220	WP_019017840.1
fig|2745.436.peg.650	putative histidinol dehydrogenase (but probably not)	GEV37_03225	WP_016916080.1
fig|2745.436.peg.651	Gluconate 5-dehydrogenase (EC 1.1.1.69)	GEV37_03230	WP_010628739.1
fig|2745.436.peg.652	Ferric iron ABC transporter, permease protein	GEV37_03235	WP_016916078.1
fig|2745.436.peg.653	Ferric iron ABC transporter, ATP-binding protein	GEV37_03240	WP_009724889.1
fig|2745.436.peg.655	Ferric iron ABC transporter, iron-binding protein	GEV37_03245	WP_016916076.1
fig|2745.436.peg.656	DNA polymerase I (EC 2.7.7.7)	GEV37_03250	WP_009724891.1
fig|2745.436.peg.657	Homoserine kinase (EC 2.7.1.39)	GEV37_03255	WP_013333760.1
fig|2745.436.peg.658	Biosynthetic arginine decarboxylase (EC 4.1.1.19)	GEV37_03260	WP_009099192.1
fig|2745.436.peg.659	Fumarylacetoacetate hydrolase family protein	GEV37_03265	WP_007113916.1
fig|2745.436.peg.661	Protein YciE	GEV37_03275	WP_008959988.1
fig|2745.436.peg.662	hypothetical protein	GEV37_03280	WP_008959988.1
fig|2745.436.peg.663	Ectoine hydroxylase	GEV37_03285	WP_008959981.1
fig|2745.436.peg.664	hypothetical protein	GEV37_03290	WP_008959981.1
fig|2745.436.peg.666	hypothetical protein	GEV37_03300	WP_007420106.1
fig|2745.436.peg.667	hypothetical protein	GEV37_03305	WP_007105006.1
fig|2745.436.peg.668	Probable amino-acid import ATP-binding protein YxeO	GEV37_03310	WP_018918971.1
fig|2745.436.peg.669	Probable amino-acid permease protein YxeN	GEV37_03315	WP_018918972.1
fig|2745.436.peg.670	Probable amino-acid-binding protein YxeM	GEV37_03320	WP_018918973.1
fig|2745.436.peg.673	hypothetical protein	GEV37_03330	WP_004546695.1
fig|2745.436.peg.675	Aminotransferase, DegT/DnrJ/EryC1/StrS family	GEV37_03340	WP_013049109.1
fig|2745.436.peg.676	Glycosyltransferase	GEV37_03345	WP_011362050.1
fig|2745.436.peg.677	Flagellin FliC	GEV37_03350
fig|2745.436.peg.678	Flagellin FliC	GEV37_03355	WP_007112856.1
fig|2745.436.peg.679	hypothetical protein	GEV37_03360	WP_009100950.1
fig|2745.436.peg.680	hypothetical protein	GEV37_03365	WP_016855592.1
fig|2745.436.peg.681	Beta-lactamase class C-like and penicillin binding proteins (PBPs)	GEV37_03370	WP_009722813.1
fig|2745.436.peg.682	hypothetical protein	GEV37_03375	WP_019018296.1
fig|2745.436.peg.683	Nucleoid-associated protein NdpA	GEV37_03380	WP_016855393.1
fig|2745.436.peg.684	Efflux ABC transporter, permease protein	GEV37_03385	WP_018919001.1
fig|2745.436.peg.685	Efflux ABC transporter, ATP-binding protein	GEV37_03390	WP_008959451.1
fig|2745.436.peg.686	Peptidyl-prolyl cis-trans isomerase PpiC (EC 5.2.1.8)	GEV37_03395	WP_008173912.1
fig|2745.436.peg.687	Beta-lactamase class A-like and penicillin binding proteins (PBPs)	GEV37_03400	WP_018919004.1
fig|2745.436.peg.688	hypothetical protein	GEV37_03405	WP_018919005.1
fig|2745.436.peg.689	hypothetical protein	GEV37_03410	WP_009722824.1
fig|2745.436.peg.691	L-arabonate dehydratase (EC 4.2.1.25)	GEV37_03415	WP_013332556.1
fig|2745.436.peg.692	L-arabinose ABC transporter, permease protein AraH	GEV37_03420	WP_018919096.1
fig|2745.436.peg.693	L-arabinose ABC transporter, ATP-binding protein AraG	GEV37_03425	WP_018919097.1
fig|2745.436.peg.694	L-arabinose ABC transporter, substrate-binding protein AraF	GEV37_03430	WP_018919098.1
fig|2745.436.peg.695	Aldose 1-epimerase (EC 5.1.3.3)	GEV37_03435	WP_018840442.1
fig|2745.436.peg.696	Transcriptional regulator, LysR family	GEV37_03440	WP_009287509.1
fig|2745.436.peg.697	Uncharacterized protein GguC	GEV37_03445	WP_007112818.1
fig|2745.436.peg.698	Tripartite tricarboxylate transporter TctA family	GEV37_03450	WP_017676510.1
fig|2745.436.peg.699	Tripartite tricarboxylate transporter TctB family	GEV37_03455	WP_018917174.1
fig|2745.436.peg.700	Tripartite tricarboxylate transporter TctC family	GEV37_03460	WP_008958033.1
fig|2745.436.peg.701	2,4-dihydroxyhept-2-ene-1,7-dioic acid aldolase (EC 4.1.2.52)	GEV37_03465	WP_008431310.1
fig|2745.436.peg.702	Tripartite tricarboxylate transporter TctC family	GEV37_03470	WP_013330801.1
fig|2745.436.peg.703	Alcohol dehydrogenase (EC 1.1.1.1)	GEV37_03475	WP_018917170.1
fig|2745.436.peg.704	Altronate dehydratase (EC 4.2.1.7)	GEV37_03480	WP_017244271.1
fig|2745.436.peg.705	Transcriptional regulator, GntR family	GEV37_03485	WP_018917168.1
fig|2745.436.peg.706	2-hydroxy-3-oxopropionate reductase (EC 1.1.1.60)	GEV37_03490	WP_019019821.1
fig|2745.436.peg.707	Malate dehydrogenase (EC 1.1.1.37)	GEV37_03495	WP_007674896.1
fig|2745.436.peg.708	3-hydroxyisobutyrate dehydrogenase (EC 1.1.1.31)	GEV37_03500	WP_018917165.1
fig|2745.436.peg.709	D-galactose 1-dehydrogenase (EC 1.1.1.48)	GEV37_03505	WP_008959425.1
fig|2745.436.peg.711	Xylonate dehydratase (EC 4.2.1.82)	GEV37_03515	WP_018917161.1
fig|2745.436.peg.712	TRAP-type C4-dicarboxylate transport system, periplasmic component	GEV37_03520	WP_007112812.1
fig|2745.436.peg.713	hypothetical protein	GEV37_03525	WP_018917159.1
fig|2745.436.peg.714	TRAP-type C4-dicarboxylate transport system, large permease component	GEV37_03530	WP_007111169.1
fig|2745.436.peg.716	2,4-diketo-3-deoxy-L-fuconate hydrolase	GEV37_03540	WP_019823359.1
fig|2745.436.peg.717	Transcriptional regulator NanR	GEV37_03545	WP_018917155.1
fig|2745.436.peg.718	Ureidoglycolate dehydrogenase (EC 1.1.1.154)	GEV37_03550	WP_010625869.1
fig|2745.436.peg.719	TRAP-type C4-dicarboxylate transport system, large permease component	GEV37_03555	WP_008959418.1
fig|2745.436.peg.720	TRAP-type transport system, small permease component, predicted N-acetylneuraminate	GEV37_03560	WP_018917152.1
fig|2745.436.peg.721	TRAP-type transport system, periplasmic component, predicted N-acetylneuraminate-binding protein	GEV37_03565	WP_008943198.1
fig|2745.436.peg.722	Fumarylacetoacetate hydrolase family protein	GEV37_03570	WP_008959412.1
fig|2745.436.peg.723	L-fuconate dehydratase (EC 4.2.1.68)	GEV37_03575	WP_011507046.1
fig|2745.436.peg.724	D-2-hydroxyglutarate dehydrogenase (EC 1.1.99.2)	GEV37_03580	WP_008959410.1
fig|2745.436.peg.725	TRAP-type C4-dicarboxylate transport system, large permease component	GEV37_03585	WP_018917147.1
fig|2745.436.peg.726	TRAP dicarboxylate transporter, DctQ subunit, unknown substrate 8	GEV37_03590	WP_018917146.1
fig|2745.436.peg.727	TRAP-type C4-dicarboxylate transport system, periplasmic component	GEV37_03595	WP_018917145.1
fig|2745.436.peg.728	Transcriptional regulator, LysR family	GEV37_03600	WP_018917144.1
fig|2745.436.peg.729	L-carnitine dehydratase/bile acid-inducible protein F	GEV37_03605	WP_016915351.1
fig|2745.436.peg.730	Pyruvate:Oxaloacetate transcarboxylase domain protein	GEV37_03610	WP_018917142.1
fig|2745.436.peg.731	Aldehyde dehydrogenase (EC 1.2.1.3)	GEV37_03615	WP_014872687.1
fig|2745.436.peg.733	Predicted arginine uptake transporter	GEV37_03625	WP_007348537.1
fig|2745.436.peg.734	Guanidinobutyrase (EC 3.5.3.7)	GEV37_03630	WP_014872681.1
fig|2745.436.peg.735	Putative PAS/PAC sensor protein	GEV37_03635	WP_007112799.1
fig|2745.436.peg.736	Putative predicted metal-dependent hydrolase	GEV37_03640	WP_009179413.1
fig|2745.436.peg.737	Type I restriction-modification system, restriction subunit R (EC	GEV37_03645	WP_007627173.1
fig|2745.436.peg.738	hypothetical protein	GEV37_03650	WP_009179408.1
fig|2745.436.peg.739	Type I restriction-modification system, specificity subunit S	GEV37_03655	WP_009179408.1
fig|2745.436.peg.741	Uncharacterized protein clustered with Type I restriction-modification system	GEV37_03660	WP_019570969.1
fig|2745.436.peg.742	Type I restriction-modification system, DNA-methyltransferase subunit M (EC	GEV37_03665	WP_007681434.1
fig|2745.436.peg.743	hypothetical protein	GEV37_03670	WP_013654482.1
fig|2745.436.peg.744	hypothetical protein	GEV37_03675	WP_018917141.1
fig|2745.436.peg.745	Glycerol-3-phosphate ABC transporter, substrate-binding protein UgpB	GEV37_03680	WP_018917140.1
fig|2745.436.peg.746	ABC transporter, permease protein 1 (cluster 1, maltose/g3p/polyamine/iron)	GEV37_03685	WP_007112787.1
fig|2745.436.peg.747	ABC transporter, permease protein 2 (cluster 1, maltose/g3p/polyamine/iron)	GEV37_03690	WP_016915111.1
fig|2745.436.peg.748	ATP-dependent DNA helicase RecQ	GEV37_03695	WP_016915112.1
fig|2745.436.peg.749	Cyanate hydratase (EC 4.2.1.104)	GEV37_03700	WP_014591564.1
fig|2745.436.peg.750	Cyanate ABC transporter, ATP-binding protein	GEV37_03705	WP_016914564.1
fig|2745.436.peg.751	Cyanate ABC transporter, permease protein	GEV37_03710	WP_009829264.1
fig|2745.436.peg.752	Cyanate ABC transporter, substrate binding protein	GEV37_03715	WP_016914562.1
fig|2745.436.peg.754	membrane protein	GEV37_03730	WP_011507765.1
fig|2745.436.peg.755	ABC transporter, permease protein	GEV37_03735	WP_018917136.1
fig|2745.436.peg.756	hypothetical protein	GEV37_03740	WP_018917135.1
fig|2745.436.peg.757	ABC transporter, substrate-binding protein (cluster 12, methionine/phosphonates)	GEV37_03745	WP_008884411.1
fig|2745.436.peg.758	ABC transporter, substrate-binding protein (cluster 1, maltose/g3p/polyamine/iron)	GEV37_03750	WP_018917118.1
fig|2745.436.peg.760	ABC transporter, ATP-binding protein (cluster 1, maltose/g3p/polyamine/iron); ABC ATP-binding protein	GEV37_03760	WP_018917116.1
fig|2745.436.peg.762	hypothetical protein	GEV37_03770	WP_018917103.1
fig|2745.436.peg.764	PspA/IM30 family protein	GEV37_03780	WP_008959364.1
fig|2745.436.peg.765	hypothetical protein	GEV37_03785	WP_008959363.1
fig|2745.436.peg.766	Membrane protein with DUF350 domain	GEV37_03790	WP_018917098.1
fig|2745.436.peg.767	hypothetical protein	GEV37_03795	WP_018917097.1
fig|2745.436.peg.768	Putative acid--amine ligase YgiC	GEV37_03800	WP_018925661.1
fig|2745.436.peg.769	hypothetical protein	GEV37_03805	WP_018925661.1
fig|2745.436.peg.770	Methyl-accepting chemotaxis protein	GEV37_03810	WP_016915135.1
fig|2745.436.peg.772	Chemotaxis protein methyltransferase CheR (EC 2.1.1.80)	GEV37_03820	WP_018917092.1
fig|2745.436.peg.773	Signal transduction histidine kinase CheA	GEV37_03825	WP_009722858.1
fig|2745.436.peg.774	hypothetical protein	GEV37_03830	WP_009722859.1
fig|2745.436.peg.775	hypothetical protein	GEV37_03835	WP_007112733.1
fig|2745.436.peg.777	hypothetical protein	GEV37_03845	WP_009101361.1
fig|2745.436.peg.778	Molybdopterin molybdenumtransferase (EC 2.10.1.1)	GEV37_03850	WP_009101357.1
fig|2745.436.peg.780	protein of unknown function DUF1244	GEV37_03860	WP_009101353.1
fig|2745.436.peg.782	Molybdenum cofactor guanylyltransferase (EC 2.7.7.77)	GEV37_03865	WP_009101333.1
fig|2745.436.peg.783	Molybdopterin molybdenumtransferase (EC 2.10.1.1)	GEV37_03870	WP_009101330.1
fig|2745.436.peg.784	GTP 3',8-cyclase (EC 4.1.99.22)	GEV37_03875	WP_018917081.1
fig|2745.436.peg.785	Metal chaperone, involved in Zn homeostasis	GEV37_03880	WP_016915158.1
fig|2745.436.peg.787	LysR family transcriptional regulator PA0133	GEV37_03890	WP_007112713.1
fig|2745.436.peg.790	Formate dehydrogenase O beta subunit (EC 1.2.1.2)	GEV37_03900	WP_019952930.1
fig|2745.436.peg.791	Formate dehydrogenase O gamma subunit (EC 1.2.1.2)	GEV37_03905	WP_016355213.1
fig|2745.436.peg.792	hypothetical protein	GEV37_03910	WP_019952928.1
fig|2745.436.peg.793	L-seryl-tRNA(Sec) selenium transferase (EC 2.9.1.1)	GEV37_03915	WP_012970600.1
fig|2745.436.peg.794	Selenocysteine-specific translation elongation factor	GEV37_03920	WP_019016744.1
fig|2745.436.peg.795	Putative uncharacterized protein BCG_3011c	GEV37_03930	WP_003804316.1
fig|2745.436.peg.796	hypothetical protein	GEV37_03935	WP_018917078.1
fig|2745.436.peg.797	tRNA proofreading protein STM4549	GEV37_03940	WP_018917076.1
fig|2745.436.peg.798	6,7-dimethyl-8-ribityllumazine synthase paralog	GEV37_03945	WP_018917075.1
fig|2745.436.peg.801	hypothetical protein	GEV37_03960	WP_018917069.1
fig|2745.436.peg.802	hypothetical protein	GEV37_03965	WP_018917069.1
fig|2745.436.peg.803	DNA-binding transcriptional regulator, MocR family / aminotransferase domain	GEV37_03970	WP_010626128.1
fig|2745.436.peg.804	hypothetical protein	GEV37_03975	WP_018917065.1
fig|2745.436.peg.805	Phenazine biosynthesis protein PhzF like	GEV37_03980	WP_008959324.1
fig|2745.436.peg.806	Dihydropyrimidinase (EC 3.5.2.2) @ D-hydantoinase (EC 3.5.2.2)	GEV37_03985	WP_018917064.1
fig|2745.436.peg.807	hypothetical protein	GEV37_03990	WP_018917063.1
fig|2745.436.peg.808	hypothetical protein	GEV37_03995	WP_019020754.1
fig|2745.436.peg.809	SoxB-like sarcosine oxidase, subunit beta related	GEV37_04000	WP_018917061.1
fig|2745.436.peg.810	Dihydrodipicolinate synthase family	GEV37_04005	WP_018917060.1
fig|2745.436.peg.811	TRAP-type C4-dicarboxylate transport system, large permease component	GEV37_04010	WP_018917059.1
fig|2745.436.peg.812	TRAP-type C4-dicarboxylate transport system, small permease component	GEV37_04015	WP_018917058.1
fig|2745.436.peg.813	TRAP-type C4-dicarboxylate transport system, periplasmic component	GEV37_04020	WP_018917057.1
fig|2745.436.peg.815	Malonate-semialdehyde dehydrogenase [inositol] (EC 1.2.1.18)	GEV37_04035	WP_009285914.1
fig|2745.436.peg.816	Omega-amino acid--pyruvate aminotransferase (EC 2.6.1.18)	GEV37_04040	WP_016915181.1
fig|2745.436.peg.819	hypothetical protein	GEV37_04060	WP_007020321.1
fig|2745.436.peg.820	hypothetical protein	GEV37_04070	WP_005419324.1
fig|2745.436.peg.821	Hypothetical, distant similarity with heme-degrading oxygenase IsdG	GEV37_04075	WP_018917055.1
fig|2745.436.peg.822	Cryptochrome	GEV37_04080	WP_008959303.1
fig|2745.436.peg.823	Nitrite-sensitive transcriptional repressor NsrR	GEV37_04085	WP_017430225.1
fig|2745.436.peg.824	Flavohemoglobin / Nitric oxide dioxygenase (EC 1.14.12.17)	GEV37_04090	WP_009724654.1
fig|2745.436.peg.825	Gamma-aminobutyrate:alpha-ketoglutarate aminotransferase (EC 2.6.1.19)	GEV37_04095	WP_016915202.1
fig|2745.436.peg.826	Succinate-semialdehyde dehydrogenase [NAD(P)+] (EC 1.2.1.16)	GEV37_04100	WP_018917047.1
fig|2745.436.peg.827	Uncharacterized amino acid permease, GabP family	GEV37_04105	WP_016915204.1
fig|2745.436.peg.828	Transcriptional regulator, GntR family domain / Aspartate aminotransferase 2.6.1.1)	GEV37_04110	WP_007112645.1
fig|2745.436.peg.829	FIG01200315: hypothetical protein	GEV37_04115	WP_019583279.1
fig|2745.436.peg.830	protein of unknown function DUF81	GEV37_04120	WP_008959294.1
fig|2745.436.peg.831	hypothetical protein	GEV37_04125	WP_008959287.1
fig|2745.436.peg.832	Arginine/ornithine antiporter ArcD	GEV37_04130	WP_013331055.1
fig|2745.436.peg.833	N-ethylmaleimide reductase	GEV37_04135	WP_018917040.1
fig|2745.436.peg.834	hypothetical protein	GEV37_04140	WP_017428977.1
fig|2745.436.peg.835	Bis-ABC ATPase YbiT	GEV37_04145	WP_003449774.1
fig|2745.436.peg.836	hypothetical protein	GEV37_04150	WP_009722931.1
fig|2745.436.peg.837	ChaC-like protein	GEV37_04155	WP_008959279.1
fig|2745.436.peg.838	HPP	GEV37_04160	WP_018917035.1
fig|2745.436.peg.839	Permeases of the major facilitator superfamily	GEV37_04165	WP_008959277.1
fig|2745.436.peg.840	Transcriptional regulator, LysR family	GEV37_04170	WP_007349706.1
fig|2745.436.peg.841	TRAP-type transporter, substrate-binding protein	GEV37_04175	WP_009285955.1
fig|2745.436.peg.842	TRAP-type transporter, small permease protein	GEV37_04180	WP_007112622.1
fig|2745.436.peg.843	TRAP-type transporter, large permease protein	GEV37_04185	WP_014872645.1
fig|2745.436.peg.844	D-alanyl-D-alanine dipeptidase	GEV37_04190	WP_012074579.1
fig|2745.436.peg.845	Oxidoreductase	GEV37_04195	WP_007112604.1
fig|2745.436.peg.846	hypothetical protein	GEV37_04200	WP_009098909.1
fig|2745.436.peg.848	Metal-binding protein ZinT	GEV37_04210	WP_014480373.1
fig|2745.436.peg.849	Inner membrane protein YrbG, predicted calcium/sodium:proton antiporter	GEV37_04215	WP_011769747.1
fig|2745.436.peg.850	hypothetical protein	GEV37_04220	WP_008957092.1
fig|2745.436.peg.851	TRAP-type uncharacterized transport system, fused permease component	GEV37_04225	WP_007089236.1
fig|2745.436.peg.852	TRAP transporter solute receptor, TAXI family precursor	GEV37_04230	WP_007111861.1
fig|2745.436.peg.853	Na+/H+ antiporter NhaD type	GEV37_04235	WP_018917594.1
fig|2745.436.peg.854	Glutathione S-transferase (EC 2.5.1.18)	GEV37_04240	WP_008957087.1
fig|2745.436.peg.855	putative membrane protein	GEV37_04245	WP_007111865.1
fig|2745.436.peg.856	hypothetical protein	GEV37_04250	WP_009723783.1
fig|2745.436.peg.857	hypothetical protein	GEV37_04255	WP_009723784.1
fig|2745.436.peg.860	ABC transporter, permease protein (cluster 12, methionine/phosphonates)	GEV37_04270	WP_008957083.1
fig|2745.436.peg.861	ABC transporter, permease protein (cluster 12, methionine/phosphonates)	GEV37_04275	WP_009723789.1
fig|2745.436.peg.862	ABC transporter, ATP-binding protein (cluster 12, methionine/phosphonates)	GEV37_04280	WP_009723790.1
fig|2745.436.peg.863	ABC transporter, substrate-binding protein (cluster 12, methionine/phosphonates)	GEV37_04285	WP_009287889.1
fig|2745.436.peg.864	hypothetical protein	GEV37_04290	WP_009287888.1
fig|2745.436.peg.865	hypothetical protein	GEV37_04295	WP_016915874.1
fig|2745.436.peg.866	hypothetical protein	GEV37_04300	WP_013333002.1
fig|2745.436.peg.867	Response regulators consisting of a CheY-like receiver domain a winged-helix	GEV37_04305	WP_016915872.1
fig|2745.436.peg.869	hypothetical protein	GEV37_04315	WP_008957074.1
fig|2745.436.peg.870	hypothetical protein	GEV37_04320	WP_009097324.1
fig|2745.436.peg.871	hypothetical protein	GEV37_04325	WP_009723798.1
fig|2745.436.peg.872	Glutamate 5-kinase (EC 2.7.2.11) / RNA-binding C-terminal domain	GEV37_04330	WP_009097317.1
fig|2745.436.peg.873	GTP-binding protein Obg	GEV37_04335	WP_007111885.1
fig|2745.436.peg.874	LSU ribosomal protein L27p	GEV37_04340	WP_011045240.1
fig|2745.436.peg.875	LSU ribosomal protein L21p	GEV37_04345	WP_011505782.1
fig|2745.436.peg.876	Octaprenyl diphosphate synthase (EC 2.5.1.90)	GEV37_04350	WP_017431375.1
fig|2745.436.peg.877	Transcriptional regulator, GntR family	GEV37_04360	WP_016853931.1
fig|2745.436.peg.879	Long-chain-fatty-acid--CoA ligase (EC 6.2.1.3)	GEV37_04370	WP_018917031.1
fig|2745.436.peg.880	Malonate transporter, MadL subunit	GEV37_04375	WP_018917030.1
fig|2745.436.peg.881	Malonate transporter, MadM subunit	GEV37_04380	WP_018917029.1
fig|2745.436.peg.882	hypothetical protein	GEV37_04385	WP_018917967.1
fig|2745.436.peg.883	Transcriptional regulator ArgP, LysR family	GEV37_04390	WP_016986686.1
fig|2745.436.peg.884	Arginine exporter protein ArgO	GEV37_04395	WP_016986686.1
fig|2745.436.peg.885	hypothetical protein	GEV37_04400	WP_018917639.1
fig|2745.436.peg.886	Glycosyl transferase, group 1	GEV37_04405	WP_018917640.1
fig|2745.436.peg.887	Sucrose phosphate synthase	GEV37_04410	WP_019995862.1
fig|2745.436.peg.888	hypothetical protein	GEV37_04415	WP_018917642.1
fig|2745.436.peg.889	UDP-N-acetylglucosamine--N-acetylmuramyl-(pentapeptide) pyrophosphoryl-undecaprenol N-acetylglucosamine transferase (EC 2.4.1.227)	GEV37_04420	WP_007562606.1
fig|2745.436.peg.890	hypothetical protein	GEV37_04425	WP_018917656.1
fig|2745.436.peg.891	DinG family ATP-dependent helicase CPE1197	GEV37_04430	WP_016915859.1
fig|2745.436.peg.892	Hypothetical protein, restriction endonuclease-like VRR-NUC domain	GEV37_04435	WP_016915858.1
fig|2745.436.peg.893	hypothetical protein	GEV37_04440	WP_009723813.1
fig|2745.436.peg.894	Acetylpolyamine aminohydrolase	GEV37_04445	WP_016915856.1
fig|2745.436.peg.895	COG2827: putative endonuclease containing a URI domain	GEV37_04450	WP_018917661.1
fig|2745.436.peg.896	UPF0225 protein YchJ	GEV37_04455	WP_020407197.1
fig|2745.436.peg.897	hypothetical protein	GEV37_04460	WP_018917665.1
fig|2745.436.peg.898	Uncharacterized deacetylase	GEV37_04465	WP_009097280.1
fig|2745.436.peg.899	Glycerol-3-phosphate ABC transporter, substrate-binding protein UgpB	GEV37_04470	WP_018917668.1
fig|2745.436.peg.900	Glycerol-3-phosphate ABC transporter, permease protein UgpA (TC 3.A.1.1.3)	GEV37_04475	WP_010704664.1
fig|2745.436.peg.901	Glycerol-3-phosphate ABC transporter, permease protein UgpE (TC 3.A.1.1.3)	GEV37_04480	WP_018480638.1
fig|2745.436.peg.902	Glycerol-3-phosphate ABC transporter, ATP-binding protein UgpC (TC 3.A.1.1.3)	GEV37_04485	WP_018917671.1
fig|2745.436.peg.903	5'-nucleotidase (EC 3.1.3.5)	GEV37_04490	WP_009288113.1
fig|2745.436.peg.904	hypothetical protein	GEV37_04495	WP_018917680.1
fig|2745.436.peg.906	Glycosyltransferase	GEV37_04505	WP_016915844.1
fig|2745.436.peg.907	Phosphoesterase, PA-phosphatase related	GEV37_04510	WP_009097264.1
fig|2745.436.peg.908	Sodium/glutamate symporter	GEV37_04515	WP_009097262.1
fig|2745.436.peg.910	hypothetical protein	GEV37_04520	WP_010627463.1
fig|2745.436.peg.911	hypothetical protein	GEV37_04525	WP_018917688.1
fig|2745.436.peg.912	Nitrogen regulation protein NR(I), GlnG (=NtrC)	GEV37_04530	WP_009723853.1
fig|2745.436.peg.913	Nitrogen regulation protein NtrB (EC 2.7.13.3)	GEV37_04535	WP_009723854.1
fig|2745.436.peg.915	Glutamine synthetase type I (EC 6.3.1.2)	GEV37_04545	WP_017429517.1
fig|2745.436.peg.916	Polysaccharide intercellular adhesin (PIA) biosynthesis protein IcaC	GEV37_04550	WP_016915826.1
fig|2745.436.peg.918	hypothetical protein	GEV37_04560	WP_016915823.1
fig|2745.436.peg.919	hypothetical protein	GEV37_04565	WP_018917696.1
fig|2745.436.peg.920	hypothetical protein	GEV37_04570	WP_007111964.1
fig|2745.436.peg.921	ABC transporter, ATP-binding protein	GEV37_04575	WP_008958391.1
fig|2745.436.peg.922	Zinc ABC transporter, permease protein ZnuB	GEV37_04580	WP_010626358.1
fig|2745.436.peg.923	Zinc ABC transporter, substrate-binding protein ZnuA	GEV37_04585	WP_018917699.1
fig|2745.436.peg.924	Class C beta-lactamase (EC 3.5.2.6)	GEV37_04590	WP_019451544.1
fig|2745.436.peg.925	hypothetical protein	GEV37_04595	WP_007111970.1
fig|2745.436.peg.926	hypothetical protein	GEV37_04600	WP_009723868.1
fig|2745.436.peg.927	Lactoylglutathione lyase (EC 4.4.1.5)	GEV37_04605	WP_009099049.1
fig|2745.436.peg.928	hypothetical protein	GEV37_04610	WP_016915801.1
fig|2745.436.peg.929	Hydroxyethylthiazole kinase (EC 2.7.1.50)	GEV37_04615	WP_008958384.1
fig|2745.436.peg.930	Thiamin-phosphate pyrophosphorylase (EC 2.5.1.3)	GEV37_04620	WP_016915798.1
fig|2745.436.peg.931	Transcriptional regulator, LysR family	GEV37_04625	WP_018917712.1
fig|2745.436.peg.933	hypothetical protein	GEV37_04630	WP_007111978.1
fig|2745.436.peg.935	LSU ribosomal protein L17p	GEV37_04640	WP_018917717.1
fig|2745.436.peg.936	DNA-directed RNA polymerase alpha subunit (EC 2.7.7.6)	GEV37_04645	WP_018917717.1
fig|2745.436.peg.937	SSU ribosomal protein S4p (S9e) @ SSU ribosomal S4p (S9e),	GEV37_04650	WP_011399896.1
fig|2745.436.peg.938	SSU ribosomal protein S11p (S14e)	GEV37_04655	WP_011505752.1
fig|2745.436.peg.939	SSU ribosomal protein S13p (S18e)	GEV37_04660	WP_011505752.1
fig|2745.436.peg.941	Protein translocase subunit SecY	GEV37_04670	WP_009723886.1
fig|2745.436.peg.942	LSU ribosomal protein L15p (L27Ae)	GEV37_04675	WP_011078814.1
fig|2745.436.peg.943	LSU ribosomal protein L30p (L7e)	GEV37_04680	WP_018917722.1
fig|2745.436.peg.944	SSU ribosomal protein S5p (S2e)	GEV37_04685	WP_017429491.1
fig|2745.436.peg.945	LSU ribosomal protein L18p (L5e)	GEV37_04690	WP_017429491.1
fig|2745.436.peg.946	LSU ribosomal protein L6p (L9e)	GEV37_04695	WP_011505744.1
fig|2745.436.peg.947	SSU ribosomal protein S8p (S15Ae)	GEV37_04700	WP_011505743.1
fig|2745.436.peg.948	SSU ribosomal protein S14p (S29e) @ SSU ribosomal S14p (S29e),	GEV37_04705	WP_012071923.1
fig|2745.436.peg.949	LSU ribosomal protein L5p (L11e)	GEV37_04710	WP_007111995.1
fig|2745.436.peg.950	LSU ribosomal protein L24p (L26e)	GEV37_04715	WP_009723895.1
fig|2745.436.peg.951	LSU ribosomal protein L14p (L23e)	GEV37_04720	WP_015817037.1
fig|2745.436.peg.952	SSU ribosomal protein S17p (S11e)	GEV37_04725	WP_013331001.1
fig|2745.436.peg.953	LSU ribosomal protein L29p (L35e)	GEV37_04730	WP_010626474.1
fig|2745.436.peg.954	LSU ribosomal protein L16p (L10e)	GEV37_04735	WP_010626474.1
fig|2745.436.peg.955	SSU ribosomal protein S3p (S3e)	GEV37_04740	WP_011505735.1
fig|2745.436.peg.956	LSU ribosomal protein L22p (L17e)	GEV37_04745	WP_011505734.1
fig|2745.436.peg.958	LSU ribosomal protein L2p (L8e)	GEV37_04755	WP_016915777.1
fig|2745.436.peg.959	LSU ribosomal protein L23p (L23Ae)	GEV37_04760	WP_012699304.1
fig|2745.436.peg.960	LSU ribosomal protein L4p (L1e)	GEV37_04765	WP_009723903.1
fig|2745.436.peg.961	LSU ribosomal protein L3p (L3e)	GEV37_04770	WP_007112006.1
fig|2745.436.peg.962	SSU ribosomal protein S10p (S20e)	GEV37_04775	WP_009098983.1
fig|2745.436.peg.963	Translation elongation factor Tu	GEV37_04780	WP_011911974.1
fig|2745.436.peg.964	Translation elongation factor G	GEV37_04785	WP_018917737.1
fig|2745.436.peg.966	SSU ribosomal protein S7p (S5e)	GEV37_04790	WP_018917737.1
fig|2745.436.peg.967	SSU ribosomal protein S12p (S23e)	GEV37_04795	WP_003852912.1
fig|2745.436.peg.968	DNA-directed RNA polymerase beta' subunit (EC 2.7.7.6)	GEV37_04800	WP_011505723.1
fig|2745.436.peg.969	DNA-directed RNA polymerase beta subunit (EC 2.7.7.6)	GEV37_04805	WP_011505723.1
fig|2745.436.peg.970	LSU ribosomal protein L7p/L12p (P1/P2)	GEV37_04810	WP_009723909.1
fig|2745.436.peg.971	LSU ribosomal protein L10p (P0)	GEV37_04815	WP_011505720.1
fig|2745.436.peg.972	LSU ribosomal protein L1p (L10Ae)	GEV37_04820	WP_018917743.1
fig|2745.436.peg.973	LSU ribosomal protein L11p (L12e)	GEV37_04825	WP_018917743.1
fig|2745.436.peg.974	Transcription antitermination protein NusG	GEV37_04830	WP_008959178.1
fig|2745.436.peg.975	Protein translocase subunit SecE	GEV37_04835	WP_016915763.1
fig|2745.436.peg.976	Pantothenate kinase type III, CoaX-like (EC 2.7.1.33)	GEV37_04860	WP_016856433.1
fig|2745.436.peg.977	Biotin operon repressor / Biotin--protein ligase (EC 6.3.4.9)(EC 6.3.4.11)(EC 6.3.4.15)	GEV37_04865	WP_010626452.1
fig|2745.436.peg.978	GTP-binding protein TypA/BipA	GEV37_04870	WP_016915760.1
fig|2745.436.peg.979	Branched-chain amino acid ABC transporter, ATP-binding protein LivG 3.A.1.4.1)	GEV37_04875	WP_008959185.1
fig|2745.436.peg.980	Branched-chain amino acid ABC transporter, ATP-binding protein LivF 3.A.1.4.1)	GEV37_04880	WP_011506721.1
fig|2745.436.peg.981	Branched-chain amino acid ABC transporter, permease protein LivH 3.A.1.4.1)	GEV37_04885	WP_018917753.1
fig|2745.436.peg.982	Branched-chain amino acid ABC transporter, permease protein LivM 3.A.1.4.1)	GEV37_04890	WP_019952668.1
fig|2745.436.peg.983	ABC transporter, substrate-binding protein (cluster 4, leucine/isoleucine/valine/benzoate)	GEV37_04895	WP_008959189.1
fig|2745.436.peg.984	Cardiolipin synthase (EC 2.7.8.-) phosphatidylethanolamine-utilizing, bacterial type ClsC	GEV37_04900	WP_018917756.1
fig|2745.436.peg.985	hypothetical protein	GEV37_04905	WP_011505779.1
fig|2745.436.peg.986	hypothetical protein	GEV37_04910	WP_009097676.1
fig|2745.436.peg.987	RNA polymerase associated protein RapA	GEV37_04915	WP_009723927.1
fig|2745.436.peg.988	Cell division inhibitor Slr1223 (YfcH in EC), contains and DUF1731	GEV37_04920	WP_010626510.1
fig|2745.436.peg.989	hypothetical protein	GEV37_04925	WP_010626510.1
fig|2745.436.peg.990	Transcriptional regulator, MerR family, associated with photolyase	GEV37_04930	WP_009288159.1
fig|2745.436.peg.991	Deoxyribodipyrimidine photolyase (EC 4.1.99.3)	GEV37_04935	WP_016915752.1
fig|2745.436.peg.992	3-hydroxyacyl-[acyl-carrier-protein] dehydratase, FabA form (EC 4.2.1.59) @ Trans-2-decenoyl-[acyl-carrier-protein] (EC 5.3.3.14)	GEV37_04940	WP_003379759.1
fig|2745.436.peg.993	3-oxoacyl-[acyl-carrier-protein] synthase, KASI (EC 2.3.1.41)	GEV37_04945	WP_009097702.1
fig|2745.436.peg.994	Acyl-CoA:1-acyl-sn-glycerol-3-phosphate acyltransferase (EC 2.3.1.51)	GEV37_04950	WP_009288454.1
fig|2745.436.peg.995	dTDP-4-dehydrorhamnose reductase (EC 1.1.1.133)	GEV37_04955	WP_009097706.1
fig|2745.436.peg.996	Single-stranded DNA-binding protein	GEV37_04960	WP_008959208.1
fig|2745.436.peg.997	Inner membrane transport protein YajR	GEV37_04965	WP_016915739.1
fig|2745.436.peg.998	Excinuclease ABC subunit A	GEV37_04970	WP_018917770.1
fig|2745.436.peg.999	Transcriptional regulator, Crp/Fnr family	GEV37_04975	WP_016915737.1
fig|2745.436.peg.1000	hypothetical protein	GEV37_04980	WP_009723950.1
fig|2745.436.peg.1001	Flagellar motor rotation protein MotB	GEV37_04985	WP_007112057.1
fig|2745.436.peg.1002	Flagellar motor rotation protein MotA	GEV37_04990	WP_016915733.1
fig|2745.436.peg.1003	RNA polymerase sigma factor for flagellar operon	GEV37_04995	WP_009288446.1
fig|2745.436.peg.1005	hypothetical protein	GEV37_05005	WP_009097737.1
fig|2745.436.peg.1006	Flagellar biosynthesis protein FlhF	GEV37_05010	WP_016915729.1
fig|2745.436.peg.1007	Flagellar biosynthesis protein FlhA	GEV37_05015	WP_009097742.1
fig|2745.436.peg.1008	Flagellar biosynthesis protein FlhB	GEV37_05020	WP_009288442.1
fig|2745.436.peg.1009	Chemotaxis response - phosphatase CheZ	GEV37_05025	WP_009097745.1
fig|2745.436.peg.1010	Chemotaxis regulator - transmits chemoreceptor signals to flagellar components CheY	GEV37_05030	WP_017429030.1
fig|2745.436.peg.1011	Methyl-accepting chemotaxis sensor/transducer protein	GEV37_05035	WP_009288440.1
fig|2745.436.peg.1012	Chemotaxis response regulator protein-glutamate methylesterase CheB (EC 3.1.1.61)	GEV37_05040	WP_009097754.1
fig|2745.436.peg.1014	Methyl-accepting chemotaxis protein I (serine chemoreceptor protein)	GEV37_05050	WP_009097758.1
fig|2745.436.peg.1016	Positive regulator of CheA protein activity (CheW)	GEV37_05060	WP_009723967.1
fig|2745.436.peg.1017	Signal transduction histidine kinase CheA	GEV37_05065	WP_016915718.1
fig|2745.436.peg.1018	Flagellar motor rotation protein MotB	GEV37_05070	WP_018917791.1
fig|2745.436.peg.1019	Flagellar motor rotation protein MotA	GEV37_05075	WP_009097772.1
fig|2745.436.peg.1020	Flagellar transcriptional activator FlhC	GEV37_05080	WP_009097774.1
fig|2745.436.peg.1021	Flagellar transcriptional activator FlhD	GEV37_05085	WP_009097776.1
fig|2745.436.peg.1022	Uncharacterized homolog of the cytoplasmic domain of flagellar FhlB	GEV37_05090	WP_009097778.1
fig|2745.436.peg.1023	hypothetical protein	GEV37_05095	WP_009097781.1
fig|2745.436.peg.1024	hypothetical protein	GEV37_05100	WP_016915711.1
fig|2745.436.peg.1025	Flagellar biosynthesis protein FliS	GEV37_05105	WP_009723976.1
fig|2745.436.peg.1027	Flagellin protein FlaG	GEV37_05115	WP_009097788.1
fig|2745.436.peg.1028	Flagellar hook-basal body complex protein FliE	GEV37_05120	WP_009723980.1
fig|2745.436.peg.1029	Flagellar M-ring protein FliF	GEV37_05125	WP_009097792.1
fig|2745.436.peg.1030	Flagellar motor switch protein FliG	GEV37_05130	WP_018917803.1
fig|2745.436.peg.1031	Flagellar assembly protein FliH	GEV37_05135	WP_009723983.1
fig|2745.436.peg.1032	Flagellum-specific ATP synthase FliI	GEV37_05140	WP_009097797.1
fig|2745.436.peg.1033	Flagellar protein FliJ	GEV37_05145	WP_009097799.1
fig|2745.436.peg.1034	Flagellar hook-length control protein FliK	GEV37_05150	WP_009097799.1
fig|2745.436.peg.1035	Flagellar biosynthesis protein FliL	GEV37_05155	WP_009288428.1
fig|2745.436.peg.1036	Flagellar motor switch protein FliM	GEV37_05160	WP_012700998.1
fig|2745.436.peg.1037	Flagellar motor switch protein FliN	GEV37_05165	WP_012700997.1
fig|2745.436.peg.1038	Flagellar biosynthesis protein FliO	GEV37_05170	WP_018917811.1
fig|2745.436.peg.1039	Flagellar biosynthesis protein FliP	GEV37_05175	WP_001253410.1
fig|2745.436.peg.1040	Flagellar biosynthesis protein FliQ	GEV37_05180	WP_009097813.1
fig|2745.436.peg.1041	Flagellar biosynthesis protein FliR	GEV37_05185	WP_013334124.1
fig|2745.436.peg.1042	Flagellar hook-associated protein FlgL	GEV37_05190	WP_012700992.1
fig|2745.436.peg.1043	Flagellar hook-associated protein FlgK	GEV37_05195	WP_018917816.1
fig|2745.436.peg.1044	Flagellar protein FlgJ [peptidoglycan hydrolase]	GEV37_05200	WP_018917817.1
fig|2745.436.peg.1045	Flagellar P-ring protein FlgI	GEV37_05205	WP_000589326.1
fig|2745.436.peg.1046	Flagellar L-ring protein FlgH	GEV37_05210	WP_009288421.1
fig|2745.436.peg.1047	Flagellar basal-body rod protein FlgG	GEV37_05215	WP_007112104.1
fig|2745.436.peg.1048	Flagellar basal-body rod protein FlgF	GEV37_05220	WP_018917821.1
fig|2745.436.peg.1049	Flagellar hook protein FlgE	GEV37_05225	WP_018917822.1
fig|2745.436.peg.1050	Flagellar basal-body rod modification protein FlgD	GEV37_05230	WP_017429069.1
fig|2745.436.peg.1051	Flagellar basal-body rod protein FlgC	GEV37_05235	WP_007112108.1
fig|2745.436.peg.1052	Flagellar basal-body rod protein FlgB	GEV37_05240	WP_018917825.1
fig|2745.436.peg.1053	Flagellar basal-body P-ring formation protein FlgA	GEV37_05245	WP_009097843.1
fig|2745.436.peg.1054	hypothetical protein	GEV37_05250	WP_016915680.1
fig|2745.436.peg.1055	Flagellar biosynthesis protein FlgN	GEV37_05255	WP_009288413.1
fig|2745.436.peg.1056	Probable short chain dehydrogenase	GEV37_05260	WP_009097849.1
fig|2745.436.peg.1057	Long chain acyl-CoA dehydrogenase [fadN-fadA-fadE operon] (EC 1.3.8.8)	GEV37_05280	WP_009722764.1
fig|2745.436.peg.1059	Acyl-CoA synthetases (AMP-forming)/AMP-acid ligases	GEV37_05290	WP_013331898.1
fig|2745.436.peg.1061	3-ketoacyl-CoA thiolase (EC 2.3.1.16) @ Acetyl-CoA acetyltransferase (EC	GEV37_05300	WP_018919090.1
fig|2745.436.peg.1063	Phosphate ABC transporter, permease protein PstA (TC 3.A.1.7.1)	GEV37_05310	WP_018919088.1
fig|2745.436.peg.1064	Phosphate ABC transporter, permease protein PstC (TC 3.A.1.7.1)	GEV37_05315	WP_018919087.1
fig|2745.436.peg.1065	Phosphate ABC transporter, substrate-binding protein PstS (TC 3.A.1.7.1)	GEV37_05320	WP_010627909.1
fig|2745.436.peg.1066	hypothetical protein	GEV37_05325	WP_010627909.1
fig|2745.436.peg.1067	Transaldolase (EC 2.2.1.2)	GEV37_05330	WP_017430034.1
fig|2745.436.peg.1068	Anti-anti-sigma regulatory factor (antagonist of anti-sigma factor)	GEV37_05335	WP_018916813.1
fig|2745.436.peg.1069	Serine phosphatase RsbU, regulator of sigma subunit	GEV37_05340	WP_009722740.1
fig|2745.436.peg.1070	Outer-membrane-phospholipid-binding lipoprotein MlaA	GEV37_05345	WP_009101505.1
fig|2745.436.peg.1071	3-oxoacyl-[acyl-carrier-protein] synthase, KASIII (EC 2.3.1.180)	GEV37_05350	WP_018916810.1
fig|2745.436.peg.1073	Long-chain-fatty-acid--CoA ligase (EC 6.2.1.3)	GEV37_05360	WP_010627899.1
fig|2745.436.peg.1074	Putative glutamine amidotransferase YafJ	GEV37_05365	WP_007113208.1
fig|2745.436.peg.1075	hypothetical protein	GEV37_05370	WP_016914339.1
fig|2745.436.peg.1076	Protease II (EC 3.4.21.83)	GEV37_05375	WP_009101515.1
fig|2745.436.peg.1077	UPF0260 protein YcgN	GEV37_05380	WP_013331816.1
fig|2745.436.peg.1078	Acyl carrier protein phosphodiesterase (EC 3.1.4.14)	GEV37_05385	WP_008959526.1
fig|2745.436.peg.1079	Protein YcgL	GEV37_05390	WP_007113213.1
fig|2745.436.peg.1080	Ribonuclease D (EC 3.1.26.3)	GEV37_05395	WP_009101525.1
fig|2745.436.peg.1081	Recombination protein RecR	GEV37_05400	WP_008959529.1
fig|2745.436.peg.1082	Nucleoid-associated protein YaaK	GEV37_05405	WP_018916798.1
fig|2745.436.peg.1083	DNA polymerase III subunits gamma and tau (EC	GEV37_05410	WP_009101530.1
fig|2745.436.peg.1084	Monothiol glutaredoxin GrxD	GEV37_05415	WP_018916796.1
fig|2745.436.peg.1085	Ornithine carbamoyltransferase (EC 2.1.3.3)	GEV37_05420	WP_018916795.1
fig|2745.436.peg.1086	BarA-associated response regulator UvrY (= GacA = SirA)	GEV37_05430	WP_007113220.1
fig|2745.436.peg.1087	Excinuclease ABC subunit C	GEV37_05435	WP_009288006.1
fig|2745.436.peg.1088	CDP-diacylglycerol--glycerol-3-phosphate 3-phosphatidyltransferase (EC 2.7.8.5)	GEV37_05440	WP_007113222.1
fig|2745.436.peg.1089	Phage integrase	GEV37_05460	WP_008955697.1
fig|2745.436.peg.1090	hypothetical protein	GEV37_05465	WP_008955697.1
fig|2745.436.peg.1091	L-aspartate oxidase (EC 1.4.3.16)	GEV37_05475	WP_008959537.1
fig|2745.436.peg.1093	Succinate dehydrogenase flavin-adding protein, antitoxin of CptAB toxin-antitoxin	GEV37_05485	WP_007113225.1
fig|2745.436.peg.1094	Integration host factor beta subunit	GEV37_05490	WP_019018235.1
fig|2745.436.peg.1095	hypothetical protein	GEV37_05495	WP_007113227.1
fig|2745.436.peg.1096	Lipopolysaccharide assembly protein LapB	GEV37_05500	WP_008959542.1
fig|2745.436.peg.1097	Orotidine 5'-phosphate decarboxylase (EC 4.1.1.23)	GEV37_05505	WP_009098634.1
fig|2745.436.peg.1098	Late competence protein ComEA, DNA receptor	GEV37_05510	WP_009098637.1
fig|2745.436.peg.1099	2-methylaconitate isomerase	GEV37_05515	WP_009722710.1
fig|2745.436.peg.1100	2-methylcitrate dehydratase (2-methyl-trans-aconitate forming) (EC 4.2.1.117)	GEV37_05520	WP_009722709.1
fig|2745.436.peg.1101	2-methylcitrate synthase (EC 2.3.3.5)	GEV37_05525	WP_013331497.1
fig|2745.436.peg.1102	Methylisocitrate lyase (EC 4.1.3.30)	GEV37_05530	WP_009722707.1
fig|2745.436.peg.1103	Propionate catabolism operon transcriptional regulator of GntR family	GEV37_05535	WP_010627414.1
fig|2745.436.peg.1104	Para-aminobenzoate synthase, aminase component (EC 2.6.1.85)	GEV37_05540	WP_016914366.1
fig|2745.436.peg.1105	Phosphoadenylyl-sulfate reductase [thioredoxin] (EC 1.8.4.8)	GEV37_05545	WP_018916776.1
fig|2745.436.peg.1107	Thioredoxin	GEV37_05555	WP_019020450.1
fig|2745.436.peg.1108	Uncharacterized UPF0118 membrane protein	GEV37_05560	WP_018916774.1
fig|2745.436.peg.1109	Seryl-tRNA synthetase (EC 6.1.1.11)	GEV37_05570	WP_018916772.1
fig|2745.436.peg.1110	Proton/glutamate symporter @ Sodium/glutamate symporter	GEV37_05575	WP_009287993.1
fig|2745.436.peg.1111	hypothetical protein	GEV37_05580	WP_018916763.1
fig|2745.436.peg.1112	Uncharacterized protein YdiJ	GEV37_05585	WP_016914374.1
fig|2745.436.peg.1113	Indole-3-glycerol phosphate synthase (EC 4.1.1.48)	GEV37_05590	WP_008959563.1
fig|2745.436.peg.1114	Anthranilate phosphoribosyltransferase (EC 2.4.2.18)	GEV37_05595	WP_009722683.1
fig|2745.436.peg.1116	hypothetical protein	GEV37_05605	WP_009722681.1
fig|2745.436.peg.1117	Phosphoglycolate phosphatase (EC 3.1.3.18)	GEV37_05610	WP_009096460.1
fig|2745.436.peg.1118	NADH dehydrogenase (EC 1.6.99.3)	GEV37_05615	WP_009096456.1
fig|2745.436.peg.1119	Ribulose-phosphate 3-epimerase (EC 5.1.3.1)	GEV37_05620	WP_008959569.1
fig|2745.436.peg.1120	Sulfate and thiosulfate binding protein CysP	GEV37_05625	WP_009722677.1
fig|2745.436.peg.1121	Sulfate transport system permease protein CysT	GEV37_05630	WP_017429967.1
fig|2745.436.peg.1122	Sulfate transport system permease protein CysW	GEV37_05635	WP_008959572.1
fig|2745.436.peg.1123	Sulfate and thiosulfate import ATP-binding protein CysA (EC	GEV37_05640	WP_016914401.1
fig|2745.436.peg.1124	alkylated DNA repair protein	GEV37_05645	WP_009722673.1
fig|2745.436.peg.1125	Lipoprotein	GEV37_05650	WP_009287978.1
fig|2745.436.peg.1126	Thiopurine S-methyltransferase (EC 2.1.1.67)	GEV37_05655	WP_016853793.1
fig|2745.436.peg.1127	hypothetical protein	GEV37_05660	WP_016914404.1
fig|2745.436.peg.1130	Mechanosensitive channel MscK	GEV37_05675	WP_008959583.1
fig|2745.436.peg.1131	Phospholipase A1 (EC 3.1.1.32) (EC 3.1.1.4) @ Outer phospholipase A	GEV37_05680	WP_016914409.1
fig|2745.436.peg.1132	protein of unknown function DUF883, ElaB	GEV37_05685	WP_007113270.1
fig|2745.436.peg.1133	hypothetical protein	GEV37_05690	WP_009722661.1
fig|2745.436.peg.1135	Uncharacterized protein YhiN	GEV37_05700	WP_016856181.1
fig|2745.436.peg.1136	hypothetical protein	GEV37_05705	WP_009100724.1
fig|2745.436.peg.1137	RND efflux system, inner membrane transporter	GEV37_05710	WP_016914415.1
fig|2745.436.peg.1139	hypothetical protein	GEV37_05720	WP_009100717.1
fig|2745.436.peg.1141	Putrescine transport system permease protein PotH (TC 3.A.1.11.2)	GEV37_05730	WP_007113279.1
fig|2745.436.peg.1142	Putrescine transport ATP-binding protein PotG (TC 3.A.1.11.2)	GEV37_05735	WP_008959595.1
fig|2745.436.peg.1143	Putrescine ABC transporter putrescine-binding protein PotF (TC 3.A.1.11.2)	GEV37_05740	WP_008959596.1
fig|2745.436.peg.1145	Alkyl hydroperoxide reductase protein C (EC 1.11.1.15)	GEV37_05745	WP_017411392.1
fig|2745.436.peg.1146	Alkyl hydroperoxide reductase protein F	GEV37_05750	WP_007113283.1
fig|2745.436.peg.1147	FIG00732904: hypothetical protein	GEV37_05755	WP_007113283.1
fig|2745.436.peg.1148	Molybdopterin-synthase adenylyltransferase (EC 2.7.7.80)	GEV37_05760	WP_016914424.1
fig|2745.436.peg.1149	Leucine-responsive regulatory protein, regulator for leucine (or lrp) and high-affinity	GEV37_05765	WP_016914425.1
fig|2745.436.peg.1150	Peptide chain release factor N(5)-glutamine methyltransferase (EC 2.1.1.297)	GEV37_05770	WP_013331639.1
fig|2745.436.peg.1151	Peptide chain release factor 1	GEV37_05775	WP_009722645.1
fig|2745.436.peg.1152	Glutamyl-tRNA reductase (EC 1.2.1.70)	GEV37_05780	WP_009722644.1
fig|2745.436.peg.1153	hypothetical protein	GEV37_05785	WP_018916719.1
fig|2745.436.peg.1154	Outer membrane lipoprotein component of lipoprotein transport system	GEV37_05790	WP_008957338.1
fig|2745.436.peg.1156	Ribose-phosphate pyrophosphokinase (EC 2.7.6.1)	GEV37_05805	WP_001298109.1
fig|2745.436.peg.1157	LSU ribosomal protein L25p	GEV37_05810	WP_018916715.1
fig|2745.436.peg.1159	Peptidyl-tRNA hydrolase (EC 3.1.1.29)	GEV37_05815	WP_009722636.1
fig|2745.436.peg.1160	GTP-binding and nucleic acid-binding protein YchF	GEV37_05820	WP_009722636.1
fig|2745.436.peg.1161	Aspartyl aminopeptidase (EC 3.4.11.21)	GEV37_05830	WP_017429937.1
fig|2745.436.peg.1162	Carboxyl-terminal protease	GEV37_05835	WP_018916711.1
fig|2745.436.peg.1163	tRNA-i(6)A37 methylthiotransferase (EC 2.8.4.3)	GEV37_05855	WP_018916710.1
fig|2745.436.peg.1164	Phosphate starvation-inducible protein PhoH, predicted ATPase	GEV37_05860	WP_008957349.1
fig|2745.436.peg.1165	Metal-dependent hydrolase YbeY, involved in rRNA and/or ribosome and assembly	GEV37_05865	WP_011507632.1
fig|2745.436.peg.1166	Magnesium and cobalt efflux protein CorC	GEV37_05870	WP_009096901.1
fig|2745.436.peg.1167	Apolipoprotein N-acyltransferase / Copper homeostasis protein CutE	GEV37_05875	WP_016914443.1
fig|2745.436.peg.1168	hypothetical protein	GEV37_05880	WP_018916705.1
fig|2745.436.peg.1170	Copper metallochaperone, bacterial analog of Cox17 protein	GEV37_05890	WP_008938030.1
fig|2745.436.peg.1171	Polyhydroxyalkanoic acid synthase	GEV37_05895	WP_009096905.1
fig|2745.436.peg.1172	hypothetical protein	GEV37_05900	WP_018916701.1
fig|2745.436.peg.1173	hypothetical protein	GEV37_05905	WP_018916700.1
fig|2745.436.peg.1174	Chorismate synthase (EC 4.2.3.5)	GEV37_05910	WP_016914447.1
fig|2745.436.peg.1175	Ribosomal protein L3 N(5)-glutamine methyltransferase (EC 2.1.1.298)	GEV37_05915	WP_016914448.1
fig|2745.436.peg.1176	Smr protein/MutS2	GEV37_05920	WP_013333155.1
fig|2745.436.peg.1177	FIG00613342: Bacterial patatin-like phospholipase domain containing protein	GEV37_05925	WP_016853780.1
fig|2745.436.peg.1178	Hydrolase, alpha/beta fold family	GEV37_05930	WP_009722618.1
fig|2745.436.peg.1181	Error-prone repair protein UmuD	GEV37_05935	WP_009096922.1
fig|2745.436.peg.1182	Error-prone, lesion bypass DNA polymerase V (UmuC)	GEV37_05940	WP_008957246.1
fig|2745.436.peg.1183	hypothetical protein	GEV37_05945	WP_008957247.1
fig|2745.436.peg.1184	Sodium-dependent transporter, SNF family	GEV37_05950	WP_009722614.1
fig|2745.436.peg.1186	Small uncharacterized protein Bpro_4170	GEV37_05960	WP_008957250.1
fig|2745.436.peg.1187	Protein of unknown function DUF1446	GEV37_05965	WP_010629450.1
fig|2745.436.peg.1189	TRAP transporter solute receptor, TAXI family precursor	GEV37_05975	WP_009288083.1
fig|2745.436.peg.1190	putative transcriptional regulator, LysR family	GEV37_05980	WP_014871122.1
fig|2745.436.peg.1191	Endoglucanase	GEV37_05985	WP_007111033.1
fig|2745.436.peg.1192	Sodium-dependent anion transporter family	GEV37_05990	WP_018916687.1
fig|2745.436.peg.1193	hypothetical protein	GEV37_05995	WP_009096938.1
fig|2745.436.peg.1194	S-ribosylhomocysteine lyase (EC 4.4.1.21) @ Autoinducer-2 production protein	GEV37_06000	WP_009095185.1
fig|2745.436.peg.1195	hypothetical protein	GEV37_06010	WP_009722592.1
fig|2745.436.peg.1196	Putative NAD(P)H nitroreductase YdjA	GEV37_06015	WP_014596986.1
fig|2745.436.peg.1197	NADPH-dependent 7-cyano-7-deazaguanine reductase (EC 1.7.1.13)	GEV37_06020	WP_018916670.1
fig|2745.436.peg.1198	Uncharacterized efflux ABC transporter, permease protein YadH	GEV37_06025	WP_007111041.1
fig|2745.436.peg.1199	Uncharacterized efflux ABC transporter, ATP-binding protein YadG	GEV37_06030	WP_016914466.1
fig|2745.436.peg.1201	Peptide-methionine (R)-S-oxide reductase MsrB (EC 1.8.4.12)	GEV37_06070	WP_009722586.1
fig|2745.436.peg.1202	LSU ribosomal maturation GTPase RbgA (B. subtilis YlqF)	GEV37_06075	WP_019016691.1
fig|2745.436.peg.1203	Alanine transaminase (EC 2.6.1.2)	GEV37_06080	WP_008958415.1
fig|2745.436.peg.1204	Protease HtpX	GEV37_06085	WP_008958416.1
fig|2745.436.peg.1205	Erythronate-4-phosphate dehydrogenase (EC 1.1.1.290)	GEV37_06090	WP_009722582.1
fig|2745.436.peg.1206	hypothetical protein	GEV37_06095	WP_009096987.1
fig|2745.436.peg.1207	Transcriptional regulator, LysR family	GEV37_06100	WP_012485006.1
fig|2745.436.peg.1208	Oxidoreductase, short-chain dehydrogenase/reductase family	GEV37_06105	WP_017961779.1
fig|2745.436.peg.1209	Tryptophan synthase alpha chain (EC 4.2.1.20)	GEV37_06110	WP_019950021.1
fig|2745.436.peg.1210	Tryptophan synthase beta chain (EC 4.2.1.20)	GEV37_06115	WP_007113418.1
fig|2745.436.peg.1211	Transcriptional regulator, LysR family	GEV37_06120	WP_016916487.1
fig|2745.436.peg.1212	Homocysteine S-methyltransferase (EC 2.1.1.10)	GEV37_06125	WP_019257359.1
fig|2745.436.peg.1213	S-methylmethionine permease	GEV37_06130	WP_018978842.1
fig|2745.436.peg.1216	Uncharacterized protein PA4799	GEV37_06145	WP_018918685.1
fig|2745.436.peg.1217	Glycerophosphoryl diester phosphodiesterase (EC 3.1.4.46)	GEV37_06150	WP_009100472.1
fig|2745.436.peg.1218	Dihydrodipicolinate synthase family	GEV37_06155	WP_016916496.1
fig|2745.436.peg.1220	PQQ-dependent oxidoreductase, gdhB family	GEV37_06165	WP_019951781.1
fig|2745.436.peg.1221	Uncharacterized zinc-finger containing protein YbiI	GEV37_06170	WP_000146343.1
fig|2745.436.peg.1223	hypothetical protein	GEV37_06180	WP_018876330.1
fig|2745.436.peg.1224	Sensory box/GGDEF domain/EAL domain protein	GEV37_06185	WP_009100465.1
fig|2745.436.peg.1225	hypothetical protein	GEV37_06190	WP_016916480.1
fig|2745.436.peg.1226	FMN reductase (NADPH) (EC 1.5.1.38)	GEV37_06195	WP_007113435.1
fig|2745.436.peg.1227	Methyltransferase type 11	GEV37_06200	WP_009721598.1
fig|2745.436.peg.1228	hypothetical protein	GEV37_06205	WP_018916597.1
fig|2745.436.peg.1230	Cinnamyl alcohol dehydrogenase/reductase (EC 1.1.1.195) @ Alcohol dehydrogenase 1.1.1.1)	GEV37_06210	WP_007113464.1
fig|2745.436.peg.1231	Transcriptional regulator, AraC family	GEV37_06215	WP_007113465.1
fig|2745.436.peg.1232	Glyoxalase/bleomycin resistance protein/dioxygenase	GEV37_06220	WP_002553320.1
fig|2745.436.peg.1234	Malate:quinone oxidoreductase (EC 1.1.5.4)	GEV37_06230	WP_018916592.1
fig|2745.436.peg.1235	Uncharacterized protein YpeB	GEV37_06235	WP_018916591.1
fig|2745.436.peg.1236	phosphoesterase, putative	GEV37_06240	WP_004580963.1
fig|2745.436.peg.1237	NAD-dependent epimerase/dehydratase	GEV37_06245	WP_007113425.1
fig|2745.436.peg.1238	hypothetical protein	GEV37_06250	WP_009288225.1
fig|2745.436.peg.1239	Nitrilotriacetate monooxygenase component B (EC 1.14.13.-)	GEV37_06255	WP_007113475.1
fig|2745.436.peg.1240	D-3-phosphoglycerate dehydrogenase (EC 1.1.1.95)	GEV37_06260	WP_018954402.1
fig|2745.436.peg.1241	Peptidyl-tRNA hydrolase ArfB (EC 3.1.1.29)	GEV37_06265	WP_008957367.1
fig|2745.436.peg.1243	Alcohol dehydrogenase (EC 1.1.1.1)	GEV37_06275	WP_009721587.1
fig|2745.436.peg.1244	Magnesium and cobalt transport protein CorA	GEV37_06280	WP_008957372.1
fig|2745.436.peg.1245	hypothetical protein	GEV37_06285	WP_008957376.1
fig|2745.436.peg.1246	Methylmalonate-semialdehyde dehydrogenase (EC 1.2.1.27)	GEV37_06290	WP_009288214.1
fig|2745.436.peg.1247	hypothetical protein	GEV37_06295	WP_009721580.1
fig|2745.436.peg.1248	Protein containing domains DUF403	GEV37_06300	WP_009721579.1
fig|2745.436.peg.1249	Protein containing domains DUF404, DUF407	GEV37_06305	WP_007113490.1
fig|2745.436.peg.1250	Large protein containing transglutaminase-like domain	GEV37_06310	WP_008958067.1
fig|2745.436.peg.1251	Protein containing domains DUF404, DUF407, DUF403	GEV37_06315	WP_016916447.1
fig|2745.436.peg.1252	Protein containing transglutaminase-like domain, putative cysteine protease	GEV37_06320	WP_007113493.1
fig|2745.436.peg.1253	hypothetical protein	GEV37_06325	WP_007113493.1
fig|2745.436.peg.1254	K(+)/H(+) antiporter NhaP2	GEV37_06330	WP_011329746.1
fig|2745.436.peg.1257	UPF0126 inner membrane protein YadS	GEV37_06345	WP_008958075.1
fig|2745.436.peg.1258	hypothetical protein	GEV37_06350	WP_009721566.1
fig|2745.436.peg.1259	Protein QmcA (possibly involved in integral membrane quality	GEV37_06355	WP_008958078.1
fig|2745.436.peg.1260	Na+/solute symporter	GEV37_06360	WP_007113513.1
fig|2745.436.peg.1261	hypothetical protein	GEV37_06365	WP_007113514.1
fig|2745.436.peg.1262	Transcriptional regulator, LysR family	GEV37_06370	WP_018916562.1
fig|2745.436.peg.1263	acetyltransferase, GNAT family	GEV37_06375	WP_019019323.1
fig|2745.436.peg.1264	N-acetyltransferase ElaA	GEV37_06380	WP_018916558.1
fig|2745.436.peg.1265	IroE protein	GEV37_06385	WP_018916558.1
fig|2745.436.peg.1266	Inner membrane protein YdgC	GEV37_06390	WP_019933943.1
fig|2745.436.peg.1267	Na+/H+ antiporter	GEV37_06395	WP_017000682.1
fig|2745.436.peg.1269	Transcriptional regulator, MarR family	GEV37_06400	WP_004125710.1
fig|2745.436.peg.1270	hypothetical protein	GEV37_06405	WP_018916552.1
fig|2745.436.peg.1271	Succinylarginine dihydrolase (EC 3.5.3.23)	GEV37_06410	WP_011508096.1
fig|2745.436.peg.1272	Succinylglutamic semialdehyde dehydrogenase (EC 1.2.1.71)	GEV37_06415	WP_009101108.1
fig|2745.436.peg.1273	Arginine N-succinyltransferase, beta subunit (EC 2.3.1.109)	GEV37_06420	WP_010626668.1
fig|2745.436.peg.1274	Arginine N-succinyltransferase, alpha subunit (EC 2.3.1.109)	GEV37_06425	WP_008958093.1
fig|2745.436.peg.1275	Succinylornithine transaminase (EC 2.6.1.81)	GEV37_06430	WP_009101114.1
fig|2745.436.peg.1276	Arginine pathway regulatory protein ArgR, repressor of arg	GEV37_06435	WP_009721549.1
fig|2745.436.peg.1278	Enoyl-[acyl-carrier-protein] reductase [NADH] (EC 1.3.1.9), FabV => refractory triclosan	GEV37_06445	WP_009288181.1
fig|2745.436.peg.1279	hypothetical protein	GEV37_06450	WP_016916406.1
fig|2745.436.peg.1280	Glutathione peroxidase (EC 1.11.1.9) @ Thioredoxin peroxidase (EC	GEV37_06455	WP_009721545.1
fig|2745.436.peg.1281	Lysine exporter protein (LYSE/YGGA)	GEV37_06460	WP_013331160.1
fig|2745.436.peg.1282	FIG007491: hypothetical protein YeeN	GEV37_06465	WP_009101137.1
fig|2745.436.peg.1283	Small-conductance mechanosensitive channel	GEV37_06470	WP_009721542.1
fig|2745.436.peg.1284	hypothetical protein	GEV37_06475	WP_009721541.1
fig|2745.436.peg.1286	hypothetical protein	GEV37_06480	WP_007113545.1
fig|2745.436.peg.1287	Alcohol dehydrogenase (EC 1.1.1.1)	GEV37_06485	WP_009721539.1
fig|2745.436.peg.1289	putative ammonia monooxygenase	GEV37_06495	WP_009288173.1
fig|2745.436.peg.1290	hypothetical protein	GEV37_06500	WP_016916395.1
fig|2745.436.peg.1291	ATP-dependent 23S rRNA helicase DbpA	GEV37_06505	WP_009721535.1
fig|2745.436.peg.1292	Cys-tRNA(Pro) deacylase YbaK	GEV37_06510	WP_018916527.1
fig|2745.436.peg.1293	Msr0042 protein	GEV37_06515	WP_020012481.1
fig|2745.436.peg.1295	hypothetical protein	GEV37_06520	WP_020012481.1
fig|2745.436.peg.1296	hypothetical protein	GEV37_06525	WP_010628844.1
fig|2745.436.peg.1297	hypothetical protein	GEV37_06530	WP_016916390.1
fig|2745.436.peg.1298	Transcriptional regulator, LysR family	GEV37_06535	WP_007113555.1
fig|2745.436.peg.1299	Predicted ATPase related to phosphate starvation-inducible protein PhoH	GEV37_06540	WP_018916522.1
fig|2745.436.peg.1300	hypothetical protein	GEV37_06545	WP_018916521.1
fig|2745.436.peg.1301	hypothetical protein	GEV37_06550	WP_007113558.1
fig|2745.436.peg.1302	Na(+) H(+) antiporter subunit A	GEV37_06555	WP_009101173.1
fig|2745.436.peg.1303	Na(+) H(+) antiporter subunit D	GEV37_06560	WP_009721527.1
fig|2745.436.peg.1304	hypothetical protein	GEV37_06565	WP_009721526.1
fig|2745.436.peg.1305	Carboxylesterase PA3859	GEV37_06570	WP_009721525.1
fig|2745.436.peg.1306	Sulfate permease, Trk-type	GEV37_06575	WP_008958126.1
fig|2745.436.peg.1307	Cold shock protein of CSP family	GEV37_06580	WP_010629501.1
fig|2745.436.peg.1308	3-hydroxypropionate dehydrogenase DddA, flavin-containing (EC 1.1.1.59)	GEV37_06585	WP_008173871.1
fig|2745.436.peg.1309	Succinate-semialdehyde dehydrogenase [NAD] (EC 1.2.1.24); Succinate-semialdehyde dehydrogenase [NADP+] 1.2.1.79)	GEV37_06590	WP_018916510.1
fig|2745.436.peg.1310	Phosphatidylglycerophosphatase A (EC 3.1.3.27)	GEV37_06595	WP_013331366.1
fig|2745.436.peg.1311	hypothetical protein	GEV37_06600	WP_013331366.1
fig|2745.436.peg.1312	protein of unknown function DUF533	GEV37_06605	WP_008958134.1
fig|2745.436.peg.1313	Exonuclease SbcC	GEV37_06610	WP_009101199.1
fig|2745.436.peg.1314	Exonuclease SbcD	GEV37_06615	WP_007224790.1
fig|2745.436.peg.1315	NAD synthetase (EC 6.3.1.5)	GEV37_06620	WP_003246440.1
fig|2745.436.peg.1316	C-terminal domain of CinA type S; Protein Implicated DNA repair	GEV37_06625	WP_018916505.1
fig|2745.436.peg.1319	hypothetical protein	GEV37_06640	WP_017726558.1
fig|2745.436.peg.1320	Serine/threonine:Na+ symporter SstT	GEV37_06645	WP_008958144.1
fig|2745.436.peg.1321	Transcriptional regulator, Xre family	GEV37_06650	WP_010629533.1
fig|2745.436.peg.1322	hypothetical protein	GEV37_06655	WP_008958147.1
fig|2745.436.peg.1323	hypothetical protein	GEV37_06660	WP_009101213.1
fig|2745.436.peg.1324	2-Keto-D-gluconate dehydrogenase (EC 1.1.99.4), membrane-bound, cytochrome c	GEV37_06665	WP_017346197.1
fig|2745.436.peg.1325	2-Keto-D-gluconate dehydrogenase (EC 1.1.99.4), membrane-bound, flavoprotein	GEV37_06670	WP_013511513.1
fig|2745.436.peg.1326	2-Keto-D-gluconate dehydrogenase (EC 1.1.99.4), membrane-bound, gamma subunit	GEV37_06675	WP_013511513.1
fig|2745.436.peg.1327	hypothetical protein	GEV37_06680	WP_013511513.1
fig|2745.436.peg.1328	2-Keto-D-gluconate dehydrogenase (EC 1.1.99.4), membrane-bound, flavoprotein	GEV37_06685	WP_019922448.1
fig|2745.436.peg.1330	Histidine permease YuiF	GEV37_06695	WP_018915597.1
fig|2745.436.peg.1331	hypothetical protein	GEV37_06700	WP_018915597.1
fig|2745.436.peg.1332	hypothetical protein	GEV37_06705	WP_018915597.1
fig|2745.436.peg.1334	Ync	GEV37_06715	WP_019950767.1
fig|2745.436.peg.1335	Ynd	GEV37_06720	WP_019950766.1
fig|2745.436.peg.1336	hypothetical protein	GEV37_06725	WP_011506381.1
fig|2745.436.peg.1339	hypothetical protein	GEV37_06740	WP_009100381.1
fig|2745.436.peg.1340	ABC-type Fe3+-siderophore transport system, ATPase component	GEV37_06745	WP_009721465.1
fig|2745.436.peg.1344	TonB-dependent receptor; Outer membrane receptor for ferrienterochelin and	GEV37_06765	WP_018916476.1
fig|2745.436.peg.1345	TonB-dependent receptor; Outer membrane receptor for ferrienterochelin and	GEV37_06770	WP_009721458.1
fig|2745.436.peg.1346	Transcriptional regulator, LysR family	GEV37_06775	WP_009721457.1
fig|2745.436.peg.1347	Auxin efflux carrier family protein	GEV37_06780	WP_016916338.1
fig|2745.436.peg.1348	glucose/sorbosone dehydrogenase family protein	GEV37_06785	WP_008958166.1
fig|2745.436.peg.1349	hypothetical protein	GEV37_06790	WP_009100367.1
fig|2745.436.peg.1350	Response regulator of zinc sigma-54-dependent two-component system	GEV37_06795	WP_007113620.1
fig|2745.436.peg.1352	hypothetical protein	GEV37_06805	WP_016916334.1
fig|2745.436.peg.1354	Glycine betaine ABC transport system, ATP-binding protein OpuAA 3.6.3.32)	GEV37_06810	WP_009288359.1
fig|2745.436.peg.1355	Glycine betaine ABC transporter, permease protein OtaB	GEV37_06815	WP_009100359.1
fig|2745.436.peg.1356	Glycine betaine ABC transporter, substrate-binding protein OtaC	GEV37_06820	WP_007113624.1
fig|2745.436.peg.1357	High-affinity choline uptake protein BetT	GEV37_06825	WP_009721448.1
fig|2745.436.peg.1359	Predicted signal-transduction protein containing cAMP-binding and CBS domains	GEV37_06835	WP_007113628.1
fig|2745.436.peg.1360	hypothetical protein	GEV37_06840	WP_016916330.1
fig|2745.436.peg.1361	Monofunctional biosynthetic peptidoglycan transglycosylase	GEV37_06845	WP_009721442.1
fig|2745.436.peg.1362	S-formylglutathione hydrolase (EC 3.1.2.12)	GEV37_06850	WP_016916326.1
fig|2745.436.peg.1363	S-(hydroxymethyl)glutathione dehydrogenase (EC 1.1.1.284)	GEV37_06855	WP_000842106.1
fig|2745.436.peg.1364	Transcriptional regulator, LysR family	GEV37_06860	WP_016853722.1
fig|2745.436.peg.1366	hypothetical protein	GEV37_06865	WP_018916455.1
fig|2745.436.peg.1367	Multidrug efflux pump component MtrF	GEV37_06870	WP_016960603.1
fig|2745.436.peg.1368	RNA polymerase sigma factor RpoD	GEV37_06875	WP_009100335.1
fig|2745.436.peg.1369	DNA primase DnaG	GEV37_06880	WP_016916319.1
fig|2745.436.peg.1370	SSU ribosomal protein S21p	GEV37_06885	WP_003085057.1
fig|2745.436.peg.1371	hypothetical protein	GEV37_06890	WP_003085057.1
fig|2745.436.peg.1372	N(6)-L-threonylcarbamoyladenine synthase (EC 2.3.1.234)	GEV37_06895	WP_008956348.1
fig|2745.436.peg.1373	Acyl-phosphate:glycerol-3-phosphate O-acyltransferase PlsY (EC 2.3.1.n3)	GEV37_06900	WP_009100327.1
fig|2745.436.peg.1374	Dihydroneopterin aldolase (EC 4.1.2.25)	GEV37_06905	WP_010629614.1
fig|2745.436.peg.1375	2-amino-4-hydroxy-6-hydroxymethyldihydropteridine pyrophosphokinase (EC 2.7.6.3)	GEV37_06910	WP_009721430.1
fig|2745.436.peg.1376	CCA tRNA nucleotidyltransferase (EC 2.7.7.72)	GEV37_06915	WP_019016872.1
fig|2745.436.peg.1377	Bis(5'-nucleosyl)-tetraphosphatase, symmetrical (EC 3.6.1.41)	GEV37_06920	WP_007113647.1
fig|2745.436.peg.1379	hypothetical protein	GEV37_06925	WP_007113647.1
fig|2745.436.peg.1380	Glucose-methanol-choline (GMC) oxidoreductase:NAD binding site	GEV37_06930	WP_018916443.1
fig|2745.436.peg.1381	ApaG protein	GEV37_06935	WP_016916312.1
fig|2745.436.peg.1382	SSU rRNA (adenine(1518)-N(6)/adenine(1519)-N(6))-dimethyltransferase (EC 2.1.1.182)	GEV37_06940	WP_018916441.1
fig|2745.436.peg.1383	4-hydroxythreonine-4-phosphate dehydrogenase (EC 1.1.1.262)	GEV37_06945	WP_016853707.1
fig|2745.436.peg.1385	LPS-assembly protein LptD @ Organic solvent tolerance protein	GEV37_06955	WP_009100308.1
fig|2745.436.peg.1386	Phosphotransferase involved in threonylcarbamoyladenosine t(6)A37 formation in tRNA	GEV37_06960	WP_016916307.1
fig|2745.436.peg.1387	hypothetical protein	GEV37_06965	WP_009721421.1
fig|2745.436.peg.1389	S-adenosylmethionine decarboxylase proenzyme (EC 4.1.1.50), prokaryotic class 1A	GEV37_06975	WP_011506216.1
fig|2745.436.peg.1391	Alanine racemase (EC 5.1.1.1)	GEV37_06985	WP_009100292.1
fig|2745.436.peg.1392	RNA polymerase sigma factor RpoS	GEV37_06990	WP_018916431.1
fig|2745.436.peg.1393	Murein hydrolase activator NlpD	GEV37_06995	WP_016916300.1
fig|2745.436.peg.1394	protein of unknown function DUF368	GEV37_07000	WP_016916299.1
fig|2745.436.peg.1396	5'-nucleotidase SurE (EC 3.1.3.5)	GEV37_07010	WP_009721412.1
fig|2745.436.peg.1397	tRNA pseudouridine(13) synthase (EC 5.4.99.27)	GEV37_07015	WP_009721411.1
fig|2745.436.peg.1398	2-C-methyl-D-erythritol 2,4-cyclodiphosphate synthase (EC 4.6.1.12)	GEV37_07020	WP_009721411.1
fig|2745.436.peg.1399	2-C-methyl-D-erythritol 4-phosphate cytidylyltransferase (EC 2.7.7.60)	GEV37_07025	WP_019020323.1
fig|2745.436.peg.1400	Cell division protein DivIC (FtsB), stabilizes FtsL against cleavage	GEV37_07030	WP_009721408.1
fig|2745.436.peg.1401	FIG110192: hypothetical protein	GEV37_07035	WP_011506246.1
fig|2745.436.peg.1402	hypothetical protein	GEV37_07040	WP_009100265.1
fig|2745.436.peg.1403	hypothetical protein	GEV37_07045	WP_008956316.1
fig|2745.436.peg.1404	Phosphogluconate repressor HexR, RpiR family	GEV37_07050	WP_008956315.1
fig|2745.436.peg.1405	RidA/YER057c/UK114 superfamily, group 2, YoaB-like protein	GEV37_07055	WP_009721402.1
fig|2745.436.peg.1406	Transcriptional regulator, AsnC family	GEV37_07060	WP_007113678.1
fig|2745.436.peg.1407	2-isopropylmalate synthase (EC 2.3.3.13)	GEV37_07065	WP_007113679.1
fig|2745.436.peg.1408	Fluoride ion transporter CrcB	GEV37_07070	WP_007113683.1
fig|2745.436.peg.1409	CrcB protein	GEV37_07075	WP_008956309.1
fig|2745.436.peg.1410	Sulfate permease	GEV37_07080	WP_016916283.1
fig|2745.436.peg.1412	Methyl-accepting chemotaxis sensor/transducer protein	GEV37_07085	WP_018916407.1
fig|2745.436.peg.1413	Alkyl hydroperoxide reductase subunit C-like protein	GEV37_07090	WP_016916280.1
fig|2745.436.peg.1414	hypothetical protein	GEV37_07095	WP_013332436.1
fig|2745.436.peg.1415	Haloacid dehalogenase, type II (EC 3.8.1.2)	GEV37_07100	WP_018916400.1
fig|2745.436.peg.1416	L-2,4-diaminobutyric acid transaminase DoeD	GEV37_07105	WP_016916268.1
fig|2745.436.peg.1417	Aspartate-semialdehyde dehydrogenase DoeC in ectoine degradation (EC 1.2.1.-)	GEV37_07110	WP_018916398.1
fig|2745.436.peg.1418	hypothetical protein	GEV37_07115	WP_018916398.1
fig|2745.436.peg.1419	DNA-binding protein DoeX, ectoine utilization regulator	GEV37_07120	WP_008956062.1
fig|2745.436.peg.1420	N-alpha-acetyl-L-2,4-diaminobutyrate deacetylase	GEV37_07125	WP_018916394.1
fig|2745.436.peg.1421	Ectoine hydrolase	GEV37_07130	WP_016916263.1
fig|2745.436.peg.1422	DNA topoisomerase IB (poxvirus type) (EC 5.99.1.2)	GEV37_07135	WP_014782022.1
fig|2745.436.peg.1425	Lysine exporter LysO	GEV37_07150	WP_009096647.1
fig|2745.436.peg.1426	Glycogen synthase, ADP-glucose transglucosylase (EC 2.4.1.21)	GEV37_07155	WP_018916387.1
fig|2745.436.peg.1427	Malto-oligosyltrehalose trehalohydrolase (EC 3.2.1.141)	GEV37_07160	WP_009240354.1
fig|2745.436.peg.1428	4-alpha-glucanotransferase (amylomaltase) (EC 2.4.1.25)	GEV37_07165	WP_008956053.1
fig|2745.436.peg.1429	Malto-oligosyltrehalose synthase (EC 5.4.99.15)	GEV37_07170	WP_019339124.1
fig|2745.436.peg.1430	hypothetical protein	GEV37_07175	WP_008956051.1
fig|2745.436.peg.1431	Limit dextrin alpha-1,6-maltotetraose-hydrolase (EC 3.2.1.196)	GEV37_07180	WP_010627091.1
fig|2745.436.peg.1433	Trehalose synthase (EC 5.4.99.16)	GEV37_07190	WP_019020353.1
fig|2745.436.peg.1434	1,4-alpha-glucan (glycogen) branching enzyme, GH-13-type (EC 2.4.1.18)	GEV37_07195	WP_008956047.1
fig|2745.436.peg.1435	Gate supefamily SpmA/SpmB domains protein	GEV37_07200	WP_009403410.1
fig|2745.436.peg.1436	Putative esterase	GEV37_07205	WP_009021078.1
fig|2745.436.peg.1437	OsmC-like N-terminal domain / Ribosomal protein S12p methylthiotransferase factor YcaO	GEV37_07210	WP_016916254.1
fig|2745.436.peg.1438	N-acetylglutamate synthase (EC 2.3.1.1)	GEV37_07215	WP_018918006.1
fig|2745.436.peg.1439	Probable low-affinity inorganic phosphate transporter	GEV37_07220	WP_009096659.1
fig|2745.436.peg.1440	Phosphate transport regulator (distant homolog of PhoU)	GEV37_07225	WP_007111474.1
fig|2745.436.peg.1441	Inorganic triphosphatase (EC 3.6.1.25)	GEV37_07230	WP_018918009.1
fig|2745.436.peg.1442	Potassium voltage-gated channel subfamily KQT; possible potassium channel, family	GEV37_07235	WP_009286794.1
fig|2745.436.peg.1443	YciO protein, TsaC/YrdC paralog	GEV37_07240	WP_016914813.1
fig|2745.436.peg.1444	FIG00031715: Predicted metal-dependent phosphoesterases (PHP family)	GEV37_07245	WP_018918012.1
fig|2745.436.peg.1445	YciL protein	GEV37_07250	WP_016914815.1
fig|2745.436.peg.1446	tRNA (5-methylaminomethyl-2-thiouridylate)-methyltransferase (EC 2.1.1.61) / FAD-dependent cmnm(5)s(2)U34 oxidoreductase	GEV37_07255	WP_007111481.1
fig|2745.436.peg.1447	protein of unknown function UPF0270	GEV37_07260	WP_009722216.1
fig|2745.436.peg.1448	DNA ligase (NAD(+)) (EC 6.5.1.2)	GEV37_07265	WP_009722215.1
fig|2745.436.peg.1449	Cell division protein ZipA	GEV37_07270	WP_009722214.1
fig|2745.436.peg.1450	Transcriptional regulator	GEV37_07275	WP_007943067.1
fig|2745.436.peg.1452	Chromosome partition protein smc	GEV37_07285	WP_007111485.1
fig|2745.436.peg.1453	Cytochrome c heme lyase subunit CcmH	GEV37_07290	WP_009722212.1
fig|2745.436.peg.1454	Cytochrome c heme lyase subunit CcmL	GEV37_07295	WP_007111487.1
fig|2745.436.peg.1455	Cytochrome c-type biogenesis protein CcmG/DsbE, thiol:disulfide oxidoreductase	GEV37_07300	WP_013333480.1
fig|2745.436.peg.1457	Cytochrome c-type biogenesis protein CcmE, heme chaperone	GEV37_07310	WP_013333482.1
fig|2745.436.peg.1458	Cytochrome c-type biogenesis protein CcmD, interacts with CcmCE	GEV37_07315	WP_016914827.1
fig|2745.436.peg.1459	Cytochrome c-type biogenesis protein CcmC, putative heme lyase CcmE	GEV37_07320	WP_007111492.1
fig|2745.436.peg.1460	ABC transporter involved in cytochrome c biogenesis, CcmB	GEV37_07325	WP_016914829.1
fig|2745.436.peg.1461	ABC transporter involved in cytochrome c biogenesis, ATPase CcmA	GEV37_07330	WP_016853519.1
fig|2745.436.peg.1463	FIG000605: protein co-occurring with transport systems (COG1739)	GEV37_07340	WP_009096708.1
fig|2745.436.peg.1464	Oxaloacetate decarboxylase Na(+) pump, beta chain (EC 4.1.1.3)	GEV37_07345	WP_009722201.1
fig|2745.436.peg.1465	Oxaloacetate decarboxylase Na(+) pump, alpha chain (EC 4.1.1.3)	GEV37_07350	WP_008957508.1
fig|2745.436.peg.1466	Oxaloacetate decarboxylase Na(+) pump, gamma chain (EC 4.1.1.3)	GEV37_07355	WP_009096712.1
fig|2745.436.peg.1468	Carbon storage regulator	GEV37_07380	WP_007111501.1
fig|2745.436.peg.1469	Aspartokinase (EC 2.7.2.4)	GEV37_07385	WP_018918038.1
fig|2745.436.peg.1470	Alanyl-tRNA synthetase (EC 6.1.1.7)	GEV37_07390	WP_009096720.1
fig|2745.436.peg.1471	Regulatory protein RecX	GEV37_07395	WP_016914840.1
fig|2745.436.peg.1472	RecA protein	GEV37_07400	WP_009722193.1
fig|2745.436.peg.1473	Nicotinamide-nucleotide amidase (EC 3.5.1.42)	GEV37_07405	WP_007111506.1
fig|2745.436.peg.1474	DNA mismatch repair protein MutS	GEV37_07410	WP_009286779.1
fig|2745.436.peg.1475	4Fe-4S dicluster fused with DUF3470	GEV37_07415	WP_009286779.1
fig|2745.436.peg.1476	L-cystine uptake protein TcyP, sodium:anion symporter family	GEV37_07420	WP_018918046.1
fig|2745.436.peg.1477	Enolase (EC 4.2.1.11)	GEV37_07425	WP_011505927.1
fig|2745.436.peg.1478	2-Keto-3-deoxy-D-manno-octulosonate-8-phosphate synthase (EC 2.5.1.55)	GEV37_07430	WP_016853502.1
fig|2745.436.peg.1479	CTP synthase (EC 6.3.4.2)	GEV37_07435	WP_016914847.1
fig|2745.436.peg.1480	Glutamate synthase [NADPH] small chain (EC 1.4.1.13)	GEV37_07440	WP_018918051.1
fig|2745.436.peg.1481	Glutamate synthase [NADPH] large chain (EC 1.4.1.13)	GEV37_07445	WP_009286774.1
fig|2745.436.peg.1482	3-dehydroquinate synthase (EC 4.2.3.4)	GEV37_07450	WP_009722182.1
fig|2745.436.peg.1483	Shikimate kinase I (EC 2.7.1.71)	GEV37_07455	WP_019017094.1
fig|2745.436.peg.1484	Type IV pilus biogenesis protein PilQ	GEV37_07460	WP_016914852.1
fig|2745.436.peg.1486	hypothetical protein	GEV37_07470	WP_016914854.1
fig|2745.436.peg.1487	hypothetical protein	GEV37_07475	WP_007111520.1
fig|2745.436.peg.1488	Type IV pilus biogenesis protein PilM	GEV37_07480	WP_009286767.1
fig|2745.436.peg.1489	Multimodular transpeptidase-transglycosylase (EC 2.4.1.129) (EC 3.4.-.-)	GEV37_07485	WP_018918060.1
fig|2745.436.peg.1490	TRAP-type uncharacterized transport system, fused permease component	GEV37_07490	WP_016855811.1
fig|2745.436.peg.1491	hypothetical protein	GEV37_07495	WP_016914859.1
fig|2745.436.peg.1492	TRAP transporter solute receptor, TAXI family precursor	GEV37_07500	WP_007349772.1
fig|2745.436.peg.1493	CsiR, transcriptional repressor of CsiD	GEV37_07505	WP_011507294.1
fig|2745.436.peg.1494	Glutaryl-CoA dehydrogenase (EC 1.3.8.6)	GEV37_07510	WP_007111527.1
fig|2745.436.peg.1495	L-carnitine dehydratase/bile acid-inducible protein F	GEV37_07515	WP_007111528.1
fig|2745.436.peg.1496	EAL domain protein	GEV37_07520	WP_009096774.1
fig|2745.436.peg.1497	Gamma-aminobutyrate:alpha-ketoglutarate aminotransferase (EC 2.6.1.19)	GEV37_07525	WP_016914867.1
fig|2745.436.peg.1498	hypothetical protein	GEV37_07530	WP_018918073.1
fig|2745.436.peg.1500	DNA polymerase IV (EC 2.7.7.7)	GEV37_07540	WP_018918075.1
fig|2745.436.peg.1501	UPF0061 protein YdiU	GEV37_07545	WP_009722163.1
fig|2745.436.peg.1502	DNA-3-methyladenine glycosylase II (EC 3.2.2.21)	GEV37_07550	WP_008958841.1
fig|2745.436.peg.1504	2-polyprenylphenol hydroxylase	GEV37_07560	WP_009722161.1
fig|2745.436.peg.1505	Ribonuclease Z (EC 3.1.26.11)	GEV37_07565	WP_014851911.1
fig|2745.436.peg.1506	Homoserine O-acetyltransferase (EC 2.3.1.31)	GEV37_07570	WP_016914878.1
fig|2745.436.peg.1507	Glycerol dehydrogenase (EC 1.1.1.6)	GEV37_07575	WP_013310440.1
fig|2745.436.peg.1508	2-hydroxychromene-2-carboxylate isomerase/DsbA-like thioredoxin domain	GEV37_07580	WP_009096801.1
fig|2745.436.peg.1510	hypothetical protein	GEV37_07590	WP_003345999.1
fig|2745.436.peg.1511	hypothetical protein	GEV37_07595	WP_011865978.1
fig|2745.436.peg.1512	hypothetical protein	GEV37_07600	WP_016914886.1
fig|2745.436.peg.1514	FIG020042: hypothetical protein	GEV37_07610	WP_016854998.1
fig|2745.436.peg.1515	FIG020374: hypothetical protein	GEV37_07615	WP_018918100.1
fig|2745.436.peg.1516	Aminotransferase, class I and II	GEV37_07620	WP_008959737.1
fig|2745.436.peg.1517	RidA/YER057c/UK114 superfamily, group 2, YoaB-like protein	GEV37_07625	WP_008959745.1
fig|2745.436.peg.1518	S-adenosylmethionine:tRNA ribosyltransferase-isomerase (EC 2.4.99.17)	GEV37_07635	WP_009286722.1
fig|2745.436.peg.1519	Queuine tRNA-ribosyltransferase (EC 2.4.2.29)	GEV37_07640	WP_011914146.1
fig|2745.436.peg.1520	Protein translocase subunit YajC	GEV37_07645	WP_007111584.1
fig|2745.436.peg.1521	Protein translocase subunit SecD	GEV37_07650	WP_009100889.1
fig|2745.436.peg.1522	Protein translocase subunit SecF	GEV37_07655	WP_008959756.1
fig|2745.436.peg.1523	Amidohydrolase	GEV37_07660	WP_008956827.1
fig|2745.436.peg.1525	Hydroxymethylpyrimidine ABC transporter, transmembrane component	GEV37_07670	WP_006725474.1
fig|2745.436.peg.1526	Hydroxymethylpyrimidine ABC transporter, ATPase component	GEV37_07675	WP_006698709.1
fig|2745.436.peg.1527	Dihydroorotase (EC 3.5.2.3)	GEV37_07680	WP_008956831.1
fig|2745.436.peg.1528	Oxidoreductase, short-chain dehydrogenase/reductase family	GEV37_07685	WP_008956832.1
fig|2745.436.peg.1529	Hydroxymethylpyrimidine ABC transporter, substrate-binding component	GEV37_07690	WP_008956833.1
fig|2745.436.peg.1530	Isochorismatase hydrolase	GEV37_07695	WP_008956834.1
fig|2745.436.peg.1531	transcriptional regulator of LysR family protein	GEV37_07700	WP_008956835.1
fig|2745.436.peg.1532	Lysine decarboxylase family	GEV37_07705	WP_008956836.1
fig|2745.436.peg.1533	Inositol-1-monophosphatase (EC 3.1.3.25)	GEV37_07710	WP_009722124.1
fig|2745.436.peg.1534	tRNA (cytidine(32)/uridine(32)-2'-O)-methyltransferase (EC 2.1.1.200)	GEV37_07715	WP_017431015.1
fig|2745.436.peg.1536	Iron-sulfur cluster regulator IscR	GEV37_07725	WP_010626648.1
fig|2745.436.peg.1537	Cysteine desulfurase (EC 2.8.1.7) => IscS	GEV37_07730	WP_017431018.1
fig|2745.436.peg.1538	Iron-sulfur cluster assembly iron binding protein IscA	GEV37_07735	WP_018918129.1
fig|2745.436.peg.1539	Nucleoside diphosphate kinase (EC 2.7.4.6)	GEV37_07740	WP_011589143.1
fig|2745.436.peg.1540	23S rRNA (adenine(2503)-C(2))-methyltransferase @ tRNA (adenine(37)-C(2))-methyltransferase (EC 2.1.1.192)	GEV37_07745	WP_009288408.1
fig|2745.436.peg.1541	Type IV pilus biogenesis protein PilF	GEV37_07750	WP_016914921.1
fig|2745.436.peg.1542	Cytoskeleton protein RodZ	GEV37_07755	WP_009100867.1
fig|2745.436.peg.1543	(E)-4-hydroxy-3-methylbut-2-enyl-diphosphate synthase (flavodoxin) (EC 1.17.7.3)	GEV37_07760	WP_016914923.1
fig|2745.436.peg.1544	Histidyl-tRNA synthetase (EC 6.1.1.21)	GEV37_07765	WP_018918135.1
fig|2745.436.peg.1545	Mlr7403 protein	GEV37_07770	WP_018918136.1
fig|2745.436.peg.1546	Outer membrane beta-barrel assembly protein BamB	GEV37_07775	WP_009100859.1
fig|2745.436.peg.1547	GTP-binding protein EngA	GEV37_07780	WP_007111601.1
fig|2745.436.peg.1549	ABC-type Fe3+-siderophore transport system, permease component	GEV37_07790	WP_007154648.1
fig|2745.436.peg.1550	ABC transporter, permease protein (cluster 8, B12/iron complex)	GEV37_07795	WP_016916362.1
fig|2745.436.peg.1552	ABC transporter, ATP-binding protein (cluster 8, B12/iron complex)	GEV37_07805	WP_007113587.1
fig|2745.436.peg.1553	hypothetical protein	GEV37_07810	WP_016916359.1
fig|2745.436.peg.1554	hypothetical protein	GEV37_07815	WP_009288402.1
fig|2745.436.peg.1555	ATP/GTP-binding protein	GEV37_07820	WP_009722107.1
fig|2745.436.peg.1556	Zn-dependent protease with chaperone function	GEV37_07825	WP_008959773.1
fig|2745.436.peg.1557	Shikimate 5-dehydrogenase I alpha (EC 1.1.1.25)	GEV37_07830	WP_016914932.1
fig|2745.436.peg.1558	Coproporphyrinogen III oxidase, aerobic (EC 1.3.3.3)	GEV37_07835	WP_009724257.1
fig|2745.436.peg.1559	hypothetical protein	GEV37_07840	WP_018918144.1
fig|2745.436.peg.1560	Threonylcarbamoyl-AMP synthase (EC 2.7.7.87)	GEV37_07845	WP_009724256.1
fig|2745.436.peg.1561	Rossmann fold nucleotide-binding protein Smf possibly involved in uptake	GEV37_07850	WP_017431041.1
fig|2745.436.peg.1562	Uncharacterized protein with LysM domain, COG1652	GEV37_07855	WP_008959779.1
fig|2745.436.peg.1563	Peptide deformylase (EC 3.5.1.88)	GEV37_07860	WP_009288390.1
fig|2745.436.peg.1564	Methionyl-tRNA formyltransferase (EC 2.1.2.9)	GEV37_07865	WP_016855181.1
fig|2745.436.peg.1565	16S rRNA (cytosine(967)-C(5))-methyltransferase (EC 2.1.1.176)	GEV37_07870	WP_009100843.1
fig|2745.436.peg.1566	Dodecin, a flavin storage/sequestration protein	GEV37_07875	WP_016914940.1
fig|2745.436.peg.1567	Trk potassium uptake system protein TrkA	GEV37_07880	WP_016855184.1
fig|2745.436.peg.1567	Trk potassium uptake system protein TrkA	GEV37_13835
fig|2745.436.peg.1568	Trk potassium uptake system protein TrkH	GEV37_07885	WP_018918152.1
fig|2745.436.peg.1569	Pheromone shutdown protein	GEV37_07890	WP_009100835.1
fig|2745.436.peg.1570	Permease of the drug/metabolite transporter (DMT) superfamily	GEV37_07895	WP_018918154.1
fig|2745.436.peg.1571	Uncharacterized conserved protein YfiP, contains DTW domain	GEV37_07900	WP_018918155.1
fig|2745.436.peg.1573	NAD-dependent protein deacetylase of SIR2 family	GEV37_07910	WP_013331122.1
fig|2745.436.peg.1576	hypothetical protein	GEV37_07925	WP_008959805.1
fig|2745.436.peg.1577	Zinc-binding GTPase YciC	GEV37_07930	WP_009100809.1
fig|2745.436.peg.1578	Nucleoside-diphosphate-sugar epimerases	GEV37_07935	WP_019303656.1
fig|2745.436.peg.1579	Transcriptional regulator, LysR family	GEV37_07940	WP_007111781.1
fig|2745.436.peg.1580	TRAP-type C4-dicarboxylate transport system, large permease component	GEV37_07945	WP_018918171.1
fig|2745.436.peg.1581	TRAP-type C4-dicarboxylate transport system, small permease component	GEV37_07950	WP_018918172.1
fig|2745.436.peg.1582	TRAP-type C4-dicarboxylate transport system, periplasmic component	GEV37_07955	WP_016914972.1
fig|2745.436.peg.1583	3-isopropylmalate dehydratase small subunit (EC 4.2.1.33)	GEV37_07960	WP_008959813.1
fig|2745.436.peg.1584	3-isopropylmalate dehydratase large subunit (EC 4.2.1.33)	GEV37_07965	WP_018918175.1
fig|2745.436.peg.1586	Putative inner membrane protein	GEV37_07975	WP_018918177.1
fig|2745.436.peg.1587	Isocitrate lyase (EC 4.1.3.1)	GEV37_07980	WP_008959817.1
fig|2745.436.peg.1588	Isochorismatase (EC 3.3.2.1)	GEV37_07985	WP_008959818.1
fig|2745.436.peg.1589	Polysaccharide deacetylase	GEV37_07990	WP_016914979.1
fig|2745.436.peg.1590	Polysaccharide deacetylase	GEV37_07995	WP_004579045.1
fig|2745.436.peg.1591	redox proteins related to the succinate dehydrogenases and reductases	GEV37_08000	WP_016914981.1
fig|2745.436.peg.1592	Putative phosphoesterase	GEV37_08005	WP_003605493.1
fig|2745.436.peg.1595	MBL-fold metallo-hydrolase superfamily	GEV37_08020	WP_018918187.1
fig|2745.436.peg.1596	hypothetical protein	GEV37_08025	WP_007111652.1
fig|2745.436.peg.1597	HesA/MoeB/ThiF family protein	GEV37_08030	WP_009724223.1
fig|2745.436.peg.1598	tRNA pseudouridine(65) synthase (EC 5.4.99.26)	GEV37_08035	WP_018918207.1
fig|2745.436.peg.1599	Superoxide dismutase [Cu-Zn] precursor (EC 1.15.1.1)	GEV37_08040	WP_018918208.1
fig|2745.436.peg.1600	Carbon starvation protein A	GEV37_08045	WP_009288516.1
fig|2745.436.peg.1601	Manganese catalase (EC 1.11.1.6)	GEV37_08050	WP_018918878.1
fig|2745.436.peg.1602	Bacterioferritin (EC 1.16.3.1)	GEV37_08055	WP_017431075.1
fig|2745.436.peg.1603	Bacterioferritin-associated ferredoxin	GEV37_08060	WP_008959830.1
fig|2745.436.peg.1604	Lipopolysaccharide export system permease protein LptG	GEV37_08065	WP_018918217.1
fig|2745.436.peg.1606	Cytosol aminopeptidase PepA (EC 3.4.11.1)	GEV37_08075	WP_016915000.1
fig|2745.436.peg.1607	Branched-chain amino acid aminotransferase (EC 2.6.1.42)	GEV37_08080	WP_009100783.1
fig|2745.436.peg.1608	DNA polymerase III chi subunit (EC 2.7.7.7)	GEV37_08085	WP_018918221.1
fig|2745.436.peg.1609	Valyl-tRNA synthetase (EC 6.1.1.9)	GEV37_08090	WP_008959840.1
fig|2745.436.peg.1611	Putative membrane protein	GEV37_08095	WP_008959840.1
fig|2745.436.peg.1612	Phage protein	GEV37_08100	WP_009724374.1
fig|2745.436.peg.1614	hypothetical protein	GEV37_08110	WP_018894773.1
fig|2745.436.peg.1616	hypothetical protein	GEV37_08115	WP_018894773.1
fig|2745.436.peg.1617	FIG001341: Probable Fe(2+)-trafficking protein YggX	GEV37_08135	WP_008957624.1
fig|2745.436.peg.1618	A/G-specific adenine glycosylase (EC 3.2.2.-)	GEV37_08140	WP_009101304.1
fig|2745.436.peg.1619	hypothetical protein	GEV37_08145	WP_009101302.1
fig|2745.436.peg.1620	hypothetical protein	GEV37_08150	WP_016856604.1
fig|2745.436.peg.1621	Imidazoleglycerol-phosphate dehydratase (EC 4.2.1.19)	GEV37_08155	WP_007113927.1
fig|2745.436.peg.1622	Imidazole glycerol phosphate synthase amidotransferase subunit HisH	GEV37_08160	WP_009101294.1
fig|2745.436.peg.1623	Phosphoribosylformimino-5-aminoimidazole carboxamide ribotide isomerase (EC 5.3.1.16)	GEV37_08165	WP_007113929.1
fig|2745.436.peg.1624	Imidazole glycerol phosphate synthase cyclase subunit	GEV37_08170	WP_011978580.1
fig|2745.436.peg.1626	hypothetical protein	GEV37_08180	WP_016916059.1
fig|2745.436.peg.1627	Glutamine amidotransferase, class I	GEV37_08185	WP_017429545.1
fig|2745.436.peg.1628	Selenophosphate-dependent tRNA 2-selenouridine synthase	GEV37_08190	WP_010627425.1
fig|2745.436.peg.1629	Selenide,water dikinase (EC 2.7.9.3)	GEV37_08195	WP_007113935.1
fig|2745.436.peg.1630	DNA repair protein RadA	GEV37_08200	WP_008957636.1
fig|2745.436.peg.1631	hypothetical protein	GEV37_08205	WP_009724917.1
fig|2745.436.peg.1632	Histidinol-phosphate aminotransferase (EC 2.6.1.9)	GEV37_08210	WP_007113938.1
fig|2745.436.peg.1634	Tyrosyl-tRNA synthetase (EC 6.1.1.1)	GEV37_08230	WP_010625669.1
fig|2745.436.peg.1635	Anhydro-N-acetylmuramic acid kinase (EC 2.7.1.170)	GEV37_08235	WP_008958824.1
fig|2745.436.peg.1636	Twitching motility protein PilT	GEV37_08240	WP_019019053.1
fig|2745.436.peg.1637	Pyridoxal phosphate-containing protein YggS	GEV37_08245	WP_013333868.1
fig|2745.436.peg.1638	Pyrroline-5-carboxylate reductase (EC 1.5.1.2)	GEV37_08250	WP_009723713.1
fig|2745.436.peg.1639	Cell division integral membrane protein, YggT and half-length	GEV37_08255	WP_009287945.1
fig|2745.436.peg.1640	Homoserine O-acetyltransferase (EC 2.3.1.31)	GEV37_08260	WP_018917536.1
fig|2745.436.peg.1642	Sugar fermentation stimulation protein SfsA	GEV37_08270	WP_009101444.1
fig|2745.436.peg.1643	Valine--pyruvate aminotransferase (EC 2.6.1.66)	GEV37_08275	WP_009287941.1
fig|2745.436.peg.1644	RNA polymerase-binding transcription factor DksA	GEV37_08280	WP_011508350.1
fig|2745.436.peg.1646	Uncharacterized protein PA4724.5	GEV37_08290	WP_007111811.1
fig|2745.436.peg.1647	Two-component sensor CbrA: intrcellular carbon:nitrogen balance	GEV37_08295	WP_009101433.1
fig|2745.436.peg.1648	Two-component sensor CbrB: intrcellular carbon:nitrogen balance	GEV37_08300	WP_018917544.1
fig|2745.436.peg.1652	Pantoate--beta-alanine ligase (EC 6.3.2.1)	GEV37_08315	WP_009287935.1
fig|2745.436.peg.1653	Acetyl-CoA acetyltransferase (EC 2.3.1.9)	GEV37_08320	WP_018917550.1
fig|2745.436.peg.1654	Uncharacterized MFS-type transporter	GEV37_08325	WP_016915930.1
fig|2745.436.peg.1655	Polyribonucleotide nucleotidyltransferase (EC 2.7.7.8)	GEV37_08330	WP_018917552.1
fig|2745.436.peg.1656	SSU ribosomal protein S15p (S13e)	GEV37_08335	WP_018917552.1
fig|2745.436.peg.1657	tRNA pseudouridine(55) synthase (EC 5.4.99.25)	GEV37_08340	WP_007111824.1
fig|2745.436.peg.1658	Ribosome-binding factor A	GEV37_08345	WP_009723736.1
fig|2745.436.peg.1659	Translation initiation factor 2	GEV37_08350	WP_018917556.1
fig|2745.436.peg.1660	Transcription termination protein NusA	GEV37_08355	WP_009723738.1
fig|2745.436.peg.1661	Bacterial ribosome SSU maturation protein RimP	GEV37_08360	WP_009100915.1
fig|2745.436.peg.1662	Protein translocase membrane subunit SecG	GEV37_08375	WP_009097414.1
fig|2745.436.peg.1663	Triosephosphate isomerase (EC 5.3.1.1)	GEV37_08380	WP_016915921.1
fig|2745.436.peg.1664	Phosphoglucosamine mutase (EC 5.4.2.10)	GEV37_08385	WP_018917561.1
fig|2745.436.peg.1666	Cell division-associated, ATP-dependent zinc metalloprotease FtsH	GEV37_08395	WP_009723745.1
fig|2745.436.peg.1667	23S rRNA (uridine(2552)-2'-O)-methyltransferase (EC 2.1.1.166)	GEV37_08400	WP_018917564.1
fig|2745.436.peg.1668	RNA-binding protein YhbY	GEV37_08405	WP_016915916.1
fig|2745.436.peg.1669	Transcription elongation factor GreA	GEV37_08410	WP_009097391.1
fig|2745.436.peg.1670	Carbamoyl-phosphate synthase large chain (EC 6.3.5.5)	GEV37_08415	WP_008958787.1
fig|2745.436.peg.1672	4-hydroxy-tetrahydrodipicolinate reductase (EC 1.17.1.8)	GEV37_08425	WP_011508377.1
fig|2745.436.peg.1673	hypothetical protein	GEV37_08430	WP_016915911.1
fig|2745.436.peg.1674	Putative diheme cytochrome c-553	GEV37_08435	WP_018917574.1
fig|2745.436.peg.1675	Gluconate 2-dehydrogenase (EC 1.1.99.3), membrane-bound, flavoprotein	GEV37_08440	WP_015697478.1
fig|2745.436.peg.1676	Gluconate 2-dehydrogenase (EC 1.1.99.3), membrane-bound, gamma subunit	GEV37_08445	WP_013511782.1
fig|2745.436.peg.1677	hypothetical protein	GEV37_08450	WP_009287916.1
fig|2745.436.peg.1678	Chaperone protein DnaJ	GEV37_08455	WP_009723758.1
fig|2745.436.peg.1679	Chaperone protein DnaK	GEV37_08460	WP_013333913.1
fig|2745.436.peg.1680	Heat shock protein GrpE	GEV37_08465	WP_016915907.1
fig|2745.436.peg.1681	DNA repair protein RecN	GEV37_08470	WP_008958776.1
fig|2745.436.peg.1682	Ferric uptake regulation protein FUR	GEV37_08475	WP_007111850.1
fig|2745.436.peg.1684	UPF0125 protein yfjF	GEV37_08485	WP_018917584.1
fig|2745.436.peg.1685	Ribosome association toxin RatA	GEV37_08490	WP_008958773.1
fig|2745.436.peg.1686	tmRNA-binding protein SmpB	GEV37_08495	WP_016915901.1
fig|2745.436.peg.1688	hypothetical protein	GEV37_08505	WP_009100383.1
fig|2745.436.peg.1689	Mg/Co/Ni transporter MgtE, CBS domain-containing	GEV37_08510	WP_009285988.1
fig|2745.436.peg.1690	Transcriptional regulator, GntR family	GEV37_08515	WP_010629958.1
fig|2745.436.peg.1691	Homoserine dehydrogenase (EC 1.1.1.3)	GEV37_08520	WP_018917014.1
fig|2745.436.peg.1692	hypothetical protein	GEV37_08525	WP_018917013.1
fig|2745.436.peg.1693	hypothetical protein	GEV37_08530	WP_018917012.1
fig|2745.436.peg.1694	Tripartite tricarboxylate transporter TctA family	GEV37_08535	WP_018917011.1
fig|2745.436.peg.1695	3-oxo-tetronate kinase	GEV37_08540	WP_018917010.1
fig|2745.436.peg.1696	Putative aldolase class 2 protein YgbL	GEV37_08545	WP_018917009.1
fig|2745.436.peg.1698	hypothetical protein	GEV37_08550	WP_009722973.1
fig|2745.436.peg.1699	TRAP dicarboxylate transporter, DctM subunit, unknown substrate 5	GEV37_08555	WP_019950784.1
fig|2745.436.peg.1700	TRAP dicarboxylate transporter, DctQ subunit, unknown substrate 5	GEV37_08560	WP_007112558.1
fig|2745.436.peg.1701	TRAP transporter solute receptor, unknown substrate 5	GEV37_08565	WP_018916992.1
fig|2745.436.peg.1702	Transcriptional regulator, LysR family	GEV37_08570	WP_009722977.1
fig|2745.436.peg.1705	Oligopeptide transport substrate-binding protein @ Glutathione ABC transporter, protein GsiB	GEV37_08585	WP_016915286.1
fig|2745.436.peg.1706	Oligopeptide transport permease protein OppB-like @ Glutathione ABC permease protein	GEV37_08590	WP_018916988.1
fig|2745.436.peg.1707	ABC transporter, permease protein 2 (cluster 5, nickel/peptides/opines)	GEV37_08595	WP_016915288.1
fig|2745.436.peg.1708	hypothetical protein	GEV37_08600	WP_016915289.1
fig|2745.436.peg.1709	Lactam utilization protein LamB	GEV37_08605	WP_018916985.1
fig|2745.436.peg.1710	Allophanate hydrolase 2 subunit 1 (EC 3.5.1.54)	GEV37_08610	WP_018916984.1
fig|2745.436.peg.1711	Allophanate hydrolase 2 subunit 2 (EC 3.5.1.54)	GEV37_08615	WP_011506334.1
fig|2745.436.peg.1712	Peptidase S8 and S53, subtilisin, kexin, sedolisin	GEV37_08620	WP_008957796.1
fig|2745.436.peg.1713	Leucyl aminopeptidase (aminopeptidase T)	GEV37_08625	WP_018444499.1
fig|2745.436.peg.1714	Na+/solute symporter	GEV37_08630	WP_018916981.1
fig|2745.436.peg.1715	hypothetical protein	GEV37_08635	WP_018916980.1
fig|2745.436.peg.1716	Nicotinate dehydrogenase, molybdopterin-binding and cytochrome c subunit, NicB 1.17.2.1)	GEV37_08640	WP_018916979.1
fig|2745.436.peg.1717	Isoquinoline 1-oxidoreductase alpha subunit (EC 1.3.99.16)	GEV37_08645	WP_018916978.1
fig|2745.436.peg.1719	6-hydroxynicotinate 3-monooxygenase, NicC (EC 1.14.13.114)	GEV37_08650	WP_009286019.1
fig|2745.436.peg.1720	N-formylmaleamate deformylase, NicD (EC 3.5.1.106)	GEV37_08655	WP_014188986.1
fig|2745.436.peg.1722	Maleamate amidohydrolase, NicF (EC 3.5.1.107)	GEV37_08665	WP_014188988.1
fig|2745.436.peg.1724	hypothetical protein	GEV37_08670	WP_014994637.1
fig|2745.436.peg.1725	hypothetical protein	GEV37_08675	WP_014994637.1
fig|2745.436.peg.1727	Transcriptional regulator, MarR family	GEV37_08685	WP_018245264.1
fig|2745.436.peg.1728	Uncharacterized aldehyde oxidase, molybdopterin-binding subunit	GEV37_08690	WP_009286022.1
fig|2745.436.peg.1729	Methyl-accepting chemotaxis sensor/transducer protein	GEV37_08695	WP_018916970.1
fig|2745.436.peg.1730	Dicarboxylate carrier protein	GEV37_08700	WP_013714731.1
fig|2745.436.peg.1731	putative 2-pyrone-4,6-dicarboxylic acid hydrolase	GEV37_08705	WP_019363872.1
fig|2745.436.peg.1732	Transcriptional regulator, GntR family	GEV37_08710	WP_013790247.1
fig|2745.436.peg.1733	NAD(P) transhydrogenase subunit beta (EC 1.6.1.2)	GEV37_08715	WP_019019499.1
fig|2745.436.peg.1734	NAD(P) transhydrogenase N-domain of subunit alpha (EC 1.6.1.2) NAD(P) transhydrogenase	GEV37_08720	WP_011507785.1
fig|2745.436.peg.1737	Type IV fimbrial biogenesis protein PilV	GEV37_08730	WP_016915310.1
fig|2745.436.peg.1738	hypothetical protein	GEV37_08735	WP_009098032.1
fig|2745.436.peg.1739	hypothetical protein	GEV37_08740	WP_009098033.1
fig|2745.436.peg.1740	Type IV fimbrial biogenesis protein PilY1	GEV37_08745	WP_009722986.1
fig|2745.436.peg.1741	hypothetical protein	GEV37_08750	WP_018916966.1
fig|2745.436.peg.1742	hypothetical protein	GEV37_08755	WP_018916966.1
fig|2745.436.peg.1743	hypothetical protein	GEV37_08760	WP_018916960.1
fig|2745.436.peg.1744	monooxygenase, FAD-binding	GEV37_08765	WP_018916959.1
fig|2745.436.peg.1745	Transcriptional regulator, LysR family	GEV37_08770	WP_016915317.1
fig|2745.436.peg.1748	Bactoprenol glucosyl transferase	GEV37_08785	WP_010874058.1
fig|2745.436.peg.1749	hypothetical protein	GEV37_08790	WP_010874058.1
fig|2745.436.peg.1751	putative amidase Psyr_2260	GEV37_08795	WP_012071491.1
fig|2745.436.peg.1752	Cytochrome c oxidase caa3-type assembly factor CtaG_BS (unrelated Cox11-CtaG family)	GEV37_08800	WP_010629527.1
fig|2745.436.peg.1754	N-acetyl-L,L-diaminopimelate deacetylase (EC 3.5.1.47)	GEV37_08810	WP_019950358.1
fig|2745.436.peg.1755	Aminobenzoyl-glutamate transport protein	GEV37_08815	WP_009286080.1
fig|2745.436.peg.1756	hypothetical protein	GEV37_08820	WP_009286081.1
fig|2745.436.peg.1757	ATP-utilizing enzyme of the PP-loop superfamily	GEV37_08825	WP_007085389.1
fig|2745.436.peg.1758	Circadian phase modifier	GEV37_08830	WP_018924877.1
fig|2745.436.peg.1759	FIG099352: hypothetical protein	GEV37_08835	WP_020619152.1
fig|2745.436.peg.1760	Dihydrodipicolinate synthase family protein APECO1_1389	GEV37_08840	WP_017776601.1
fig|2745.436.peg.1761	hypothetical protein	GEV37_08845	WP_017776601.1
fig|2745.436.peg.1762	4-hydroxythreonine-4-phosphate dehydrogenase (EC 1.1.1.262)	GEV37_08850	WP_017235459.1
fig|2745.436.peg.1763	3-hydroxyisobutyrate dehydrogenase family protein	GEV37_08855	WP_018915684.1
fig|2745.436.peg.1764	D-3-phosphoglycerate dehydrogenase (EC 1.1.1.95)	GEV37_08860	WP_011245083.1
fig|2745.436.peg.1765	Iron-sulfur cluster-binding protein	GEV37_08865	WP_020040098.1
fig|2745.436.peg.1766	Tripartite tricarboxylate transporter TctA family	GEV37_08870	WP_002724194.1
fig|2745.436.peg.1767	Tripartite tricarboxylate transporter TctC family	GEV37_08875	WP_011842051.1
fig|2745.436.peg.1769	hypothetical protein	GEV37_08885	WP_020680537.1
fig|2745.436.peg.1770	hypothetical protein	GEV37_08890	WP_009333906.1
fig|2745.436.peg.1771	hypothetical protein	GEV37_08895	WP_002436155.1
fig|2745.436.peg.1773	Hydrolase of unknown specificity RsbQ, part of a [RsbQ -	GEV37_08905	WP_004580066.1
fig|2745.436.peg.1775	YciL protein	GEV37_08915	WP_019367378.1
fig|2745.436.peg.1776	hypothetical protein	GEV37_08920	WP_018917841.1
fig|2745.436.peg.1777	hypothetical protein	GEV37_08925	WP_018916931.1
fig|2745.436.peg.1778	hypothetical protein	GEV37_08930	WP_019339621.1
fig|2745.436.peg.1779	ribonuclease BN, putative	GEV37_08935	WP_018916930.1
fig|2745.436.peg.1780	hypothetical protein	GEV37_08940	WP_020304776.1
fig|2745.436.peg.1781	His-Xaa-Ser system radical SAM maturase HxsC	GEV37_08945	WP_019726887.1
fig|2745.436.peg.1783	hypothetical protein	GEV37_08955	WP_013791275.1
fig|2745.436.peg.1784	TRAP-type C4-dicarboxylate transport system, periplasmic component	GEV37_08965	WP_018916926.1
fig|2745.436.peg.1785	hypothetical protein	GEV37_08970	WP_008015172.1
fig|2745.436.peg.1786	D-2-hydroxyglutarate dehydrogenase (EC 1.1.99.2)	GEV37_08975	WP_009286142.1
fig|2745.436.peg.1787	TRAP-type C4-dicarboxylate transport system, periplasmic component	GEV37_08980	WP_008956154.1
fig|2745.436.peg.1789	TRAP-type C4-dicarboxylate transport system, large permease component	GEV37_08990	WP_008956152.1
fig|2745.436.peg.1790	Periplasmic molybdate-binding domain	GEV37_09000	WP_016854448.1
fig|2745.436.peg.1791	NAD-dependent formate dehydrogenase gamma subunit	GEV37_09005	WP_018916916.1
fig|2745.436.peg.1792	NAD-dependent formate dehydrogenase beta subunit	GEV37_09010	WP_018916915.1
fig|2745.436.peg.1793	NAD-dependent formate dehydrogenase alpha subunit	GEV37_09015	WP_019952540.1
fig|2745.436.peg.1794	Sulfur carrier protein FdhD	GEV37_09020	WP_010625839.1
fig|2745.436.peg.1795	Urease accessory protein UreG	GEV37_09030	WP_011786432.1
fig|2745.436.peg.1797	Urease accessory protein UreE	GEV37_09040	WP_018916909.1
fig|2745.436.peg.1798	Urease alpha subunit (EC 3.5.1.5)	GEV37_09045	WP_009098445.1
fig|2745.436.peg.1799	Urease beta subunit (EC 3.5.1.5)	GEV37_09050	WP_010628276.1
fig|2745.436.peg.1800	Urease gamma subunit (EC 3.5.1.5)	GEV37_09055	WP_008956141.1
fig|2745.436.peg.1803	TonB-dependent receptor	GEV37_09070	WP_008093030.1
fig|2745.436.peg.1804	Uncharacterized iron-regulated membrane protein; Iron-uptake factor PiuB	GEV37_09075	WP_016552459.1
fig|2745.436.peg.1805	Manganese ABC transporter, periplasmic-binding protein SitA	GEV37_09080	WP_009286156.1
fig|2745.436.peg.1806	Manganese ABC transporter, ATP-binding protein SitB	GEV37_09085	WP_011957776.1
fig|2745.436.peg.1807	Manganese ABC transporter, inner membrane permease protein SitC	GEV37_09090	WP_009286157.1
fig|2745.436.peg.1808	Manganese ABC transporter, inner membrane permease protein SitD	GEV37_09095	WP_009286158.1
fig|2745.436.peg.1810	Urea ABC transporter, ATPase protein UrtE	GEV37_09105	WP_018916904.1
fig|2745.436.peg.1811	Urea ABC transporter, ATPase protein UrtD	GEV37_09110	WP_016915368.1
fig|2745.436.peg.1812	Urea ABC transporter, permease protein UrtC	GEV37_09115	WP_016915369.1
fig|2745.436.peg.1813	Urea ABC transporter, permease protein UrtB	GEV37_09120	WP_008956134.1
fig|2745.436.peg.1814	Urea ABC transporter, substrate-binding protein UrtA	GEV37_09125	WP_018916900.1
fig|2745.436.peg.1815	Tripartite tricarboxylate transporter TctA family	GEV37_09130	WP_018916899.1
fig|2745.436.peg.1816	Tricarboxylate transport protein TctB	GEV37_09135	WP_007112411.1
fig|2745.436.peg.1817	Tripartite tricarboxylate transporter TctC family	GEV37_09140	WP_018922106.1
fig|2745.436.peg.1818	Tricarboxylate transport transcriptional regulator TctD	GEV37_09145	WP_016915375.1
fig|2745.436.peg.1819	hypothetical protein	GEV37_09150	WP_018916895.1
fig|2745.436.peg.1821	Hydroxymethylpyrimidine ABC transporter, transmembrane component	GEV37_09160	WP_009667547.1
fig|2745.436.peg.1822	Hydroxymethylpyrimidine ABC transporter, ATPase component	GEV37_09165	WP_016915379.1
fig|2745.436.peg.1823	Hydroxymethylpyrimidine ABC transporter, substrate-binding component	GEV37_09170	WP_017449692.1
fig|2745.436.peg.1824	Betaine/carnitine/choline transporter (BCCT) family	GEV37_09175	WP_009286168.1
fig|2745.436.peg.1825	Transcriptional regulator, LysR family	GEV37_09180	WP_011505972.1
fig|2745.436.peg.1826	Uncharacterized protein YdcJ	GEV37_09185	WP_013334062.1
fig|2745.436.peg.1827	Flagellin protein FlaA	GEV37_09190	WP_009286169.1
fig|2745.436.peg.1828	Potassium efflux system KefA protein / Small-conductance mechanosensitive	GEV37_09195	WP_018916887.1
fig|2745.436.peg.1829	probable membrane protein YPO3302	GEV37_09200	WP_007112397.1
fig|2745.436.peg.1830	Transcriptional regulator, IclR family	GEV37_09205	WP_008956120.1
fig|2745.436.peg.1833	D-3-phosphoglycerate dehydrogenase (EC 1.1.1.95)	GEV37_09220	WP_009098384.1
fig|2745.436.peg.1834	Exodeoxyribonuclease VII small subunit (EC 3.1.11.6)	GEV37_09225	WP_008956115.1
fig|2745.436.peg.1835	(2E,6E)-farnesyl diphosphate synthase (EC 2.5.1.10)	GEV37_09230	WP_009098381.1
fig|2745.436.peg.1836	1-deoxy-D-xylulose 5-phosphate synthase (EC 2.2.1.7)	GEV37_09235	WP_016854118.1
fig|2745.436.peg.1837	hypothetical protein	GEV37_09240	WP_016854118.1
fig|2745.436.peg.1838	Putative formate dehydrogenase oxidoreductase protein	GEV37_09245	WP_018916874.1
fig|2745.436.peg.1839	Glutathione S-transferase (EC 2.5.1.18)	GEV37_09250	WP_009723174.1
fig|2745.436.peg.1840	GTP cyclohydrolase II (EC 3.5.4.25)	GEV37_09255	WP_019019186.1
fig|2745.436.peg.1841	Na(+) H(+) antiporter subunit A / Na(+) H(+) subunit B	GEV37_09260	WP_009521432.1
fig|2745.436.peg.1842	Na(+) H(+) antiporter subunit C	GEV37_09265	WP_012081100.1
fig|2745.436.peg.1843	Na(+) H(+) antiporter subunit D	GEV37_09270	WP_020654470.1
fig|2745.436.peg.1844	Na(+) H(+) antiporter subunit E	GEV37_09275	WP_020654471.1
fig|2745.436.peg.1845	Na(+) H(+) antiporter subunit F	GEV37_09280	WP_010209507.1
fig|2745.436.peg.1846	Na(+) H(+) antiporter subunit G	GEV37_09285	WP_005664489.1
fig|2745.436.peg.1847	Uroporphyrinogen III decarboxylase (EC 4.1.1.37)	GEV37_09290	WP_007112383.1
fig|2745.436.peg.1848	Spermidine synthase (EC 2.5.1.16)	GEV37_09295	WP_009723178.1
fig|2745.436.peg.1849	L-amino acid ABC transporter (Glu/Asp/His/...), substrate-binding protein AapJ	GEV37_09300	WP_018916865.1
fig|2745.436.peg.1850	L-amino acid ABC transporter (Glu/Asp/His/...), substrate-binding protein AapJ	GEV37_09305	WP_004726079.1
fig|2745.436.peg.1851	L-amino acid ABC transporter (Glu/Asp/His/...), permease protein 1	GEV37_09310	WP_018916863.1
fig|2745.436.peg.1852	L-amino acid ABC transporter (Glu/Asp/His/...), permease protein 2	GEV37_09315	WP_009098356.1
fig|2745.436.peg.1854	hypothetical protein	GEV37_09325	WP_007112375.1
fig|2745.436.peg.1855	ABC transporter, substrate-binding protein (cluster 12, methionine/phosphonates)	GEV37_09330	WP_007112374.1
fig|2745.436.peg.1856	ABC transporter, ATP-binding protein (cluster 12, methionine/phosphonates)	GEV37_09335	WP_018916858.1
fig|2745.436.peg.1857	ABC transporter, permease protein (cluster 12, methionine/phosphonates)	GEV37_09340	WP_018916857.1
fig|2745.436.peg.1858	ABC transporter, permease protein (cluster 12, methionine/phosphonates)	GEV37_09345	WP_007350990.1
fig|2745.436.peg.1859	hypothetical protein	GEV37_09350	WP_009723190.1
fig|2745.436.peg.1860	Transcriptional regulator PA3398, LysR family	GEV37_09355	WP_008956563.1
fig|2745.436.peg.1861	Ferredoxin--NADP(+) reductase (EC 1.18.1.2) @ Flavodoxin--NADP(+) reductase (EC	GEV37_09360	WP_018916848.1
fig|2745.436.peg.1862	Nitrogen regulatory protein P-II, GlnK	GEV37_09365	WP_018916848.1
fig|2745.436.peg.1863	Ammonium transporter	GEV37_09370	WP_009723197.1
fig|2745.436.peg.1864	Nitrogen regulatory protein P-II	GEV37_09375	WP_018916845.1
fig|2745.436.peg.1865	protein of unknown function DUF526	GEV37_09380	WP_016915419.1
fig|2745.436.peg.1866	hypothetical protein	GEV37_09385	WP_009723199.1
fig|2745.436.peg.1867	Ferrichrome-iron receptor	GEV37_09390	WP_009723200.1
fig|2745.436.peg.1868	Ferric hydroxamate ABC transporter (TC 3.A.1.14.3), periplasmic substrate protein FhuD	GEV37_09395	WP_009723201.1
fig|2745.436.peg.1869	Ferrichrome-iron receptor	GEV37_09400	WP_013333072.1
fig|2745.436.peg.1870	AAA+ ATPase superfamily protein YifB/ComM, associated with DNA	GEV37_09405	WP_009098329.1
fig|2745.436.peg.1871	3-mercaptopyruvate sulfurtransferase (EC 2.8.1.2)	GEV37_09410	WP_009098329.1
fig|2745.436.peg.1872	hypothetical protein	GEV37_09415	WP_009098329.1
fig|2745.436.peg.1873	Transport protein	GEV37_09420	WP_010132099.1
fig|2745.436.peg.1874	Lysophospholipase (EC 3.1.1.5)	GEV37_09425	WP_016915429.1
fig|2745.436.peg.1875	Malate synthase G (EC 2.3.3.9)	GEV37_09430	WP_018916831.1
fig|2745.436.peg.1876	Phenylacetic acid degradation-related protein	GEV37_09435	WP_010625792.1
fig|2745.436.peg.1877	Periplasmic aromatic aldehyde oxidoreductase, molybdenum binding subunit YagR	GEV37_09440	WP_003550604.1
fig|2745.436.peg.1878	Periplasmic aromatic aldehyde oxidoreductase, FAD binding subunit YagS	GEV37_09445	WP_018916822.1
fig|2745.436.peg.1879	Periplasmic aromatic aldehyde oxidoreductase, iron-sulfur subunit YagT	GEV37_09450	WP_018916821.1
fig|2745.436.peg.1880	Xanthine and CO dehydrogenases maturation factor, XdhC/CoxF family	GEV37_09455	WP_007946388.1
fig|2745.436.peg.1881	CTP:molybdopterin cytidylyltransferase	GEV37_09460	WP_016855329.1
fig|2745.436.peg.1883	ABC transporter, permease protein (cluster 2, ribose/xylose/arabinose/galactose)	GEV37_09470	WP_018916828.1
fig|2745.436.peg.1884	ABC transporter, ATP-binding protein (cluster 2, ribose/xylose/arabinose/galactose) / transporter, ATP-binding	GEV37_09475	WP_004580162.1
fig|2745.436.peg.1886	Xylose isomerase-like TIM-barrel protein KPN_00539	GEV37_09485	WP_018916825.1
fig|2745.436.peg.1887	Transcriptional regulator, LacI family	GEV37_09490	WP_004580165.1
fig|2745.436.peg.1889	Sulfur carrier protein ThiS	GEV37_09500	WP_009098316.1
fig|2745.436.peg.1890	Thiazole synthase (EC 2.8.1.10)	GEV37_09505	WP_008956535.1
fig|2745.436.peg.1891	tRNA (guanine(46)-N(7))-methyltransferase (EC 2.1.1.33)	GEV37_09510	WP_009098312.1
fig|2745.436.peg.1892	Sugar efflux permease, MFS-type	GEV37_09515	WP_018916838.1
fig|2745.436.peg.1893	Transcriptional regulator, AcrR family	GEV37_09520	WP_010678635.1
fig|2745.436.peg.1894	Uncharacterized protein Caur_1846	GEV37_09525	WP_011506075.1
fig|2745.436.peg.1895	Auxin efflux carrier family protein	GEV37_09530	WP_016915437.1
fig|2745.436.peg.1896	hypothetical protein	GEV37_09535	WP_009098305.1
fig|2745.436.peg.1897	Cytochrome oxidase biogenesis protein Sco1/SenC/PrrC, putative copper metallochaperone	GEV37_09540	WP_019019152.1
fig|2745.436.peg.1899	FKBP-type peptidyl-prolyl cis-trans isomerase FklB (EC 5.2.1.8)	GEV37_09550	WP_010625780.1
fig|2745.436.peg.1900	Ectoine/hydroxyectoine TRAP transporter large permease protein TeaC	GEV37_09555	WP_008940418.1
fig|2745.436.peg.1901	Ectoine/hydroxyectoine TRAP transporter small permease protein TeaB	GEV37_09560	WP_008956525.1
fig|2745.436.peg.1902	Ectoine/hydroxyectoine TRAP transporter substrate-binding periplasmic protein TeaA	GEV37_09565	WP_009723220.1
fig|2745.436.peg.1903	hypothetical protein	GEV37_09570	WP_009286222.1
fig|2745.436.peg.1904	Bis-ABC ATPase YheS	GEV37_09575	WP_016915447.1
fig|2745.436.peg.1905	D-aminoacyl-tRNA deacylase (EC 3.1.1.96)	GEV37_09580	WP_013334025.1
fig|2745.436.peg.1906	Hydroxymethylpyrimidine phosphate kinase ThiD (EC 2.7.4.7)	GEV37_09585	WP_009098277.1
fig|2745.436.peg.1908	TRAP dicarboxylate transporter, DctQ subunit, unknown substrate 6	GEV37_09595	WP_009098273.1
fig|2745.436.peg.1909	Endonuclease/exonuclease/phosphatase family protein	GEV37_09600	WP_008956515.1
fig|2745.436.peg.1910	Periplasmic thiol:disulfide interchange protein DsbA	GEV37_09605	WP_009723231.1
fig|2745.436.peg.1911	GTP-binding protein EngB	GEV37_09610	WP_009723233.1
fig|2745.436.peg.1912	hypothetical protein	GEV37_09615	WP_009723234.1
fig|2745.436.peg.1913	Site-specific tyrosine recombinase XerC	GEV37_09620	WP_016915458.1
fig|2745.436.peg.1914	Protein of unknown function DUF484	GEV37_09625	WP_018918555.1
fig|2745.436.peg.1915	Diaminopimelate epimerase (EC 5.1.1.7)	GEV37_09630	WP_007112310.1
fig|2745.436.peg.1916	Diaminopimelate decarboxylase (EC 4.1.1.20)	GEV37_09635	WP_013334012.1
fig|2745.436.peg.1918	Argininosuccinate lyase (EC 4.3.2.1)	GEV37_09645	WP_016915463.1
fig|2745.436.peg.1919	diguanylate cyclase/phosphodiesterase (GGDEF & EAL domains) with PAS/PAC	GEV37_09650	WP_009286231.1
fig|2745.436.peg.1920	Porphobilinogen deaminase (EC 2.5.1.61)	GEV37_09655	WP_009098246.1
fig|2745.436.peg.1922	Hypothetical domain / Uncharacterized protein EC-HemX	GEV37_09665	WP_016915467.1
fig|2745.436.peg.1923	Uncharacterized protein EC-HemY in Proteobacteria (unrelated to HemY-type in GramPositives)	GEV37_09670	WP_017429237.1
fig|2745.436.peg.1924	hypothetical protein	GEV37_09675	WP_017429237.1
fig|2745.436.peg.1925	Large-conductance mechanosensitive channel	GEV37_09680	WP_009723247.1
fig|2745.436.peg.1926	Transcriptional regulator PA5380, AraC family	GEV37_09685	WP_019018889.1
fig|2745.436.peg.1927	Microsomal dipeptidase (EC 3.4.13.19)	GEV37_09690	WP_019018889.1
fig|2745.436.peg.1928	Predicted hydrocarbon binding protein (contains V4R domain)	GEV37_09695	WP_018918542.1
fig|2745.436.peg.1929	DgcA Dimethylglycine demethylase subunit A	GEV37_09700	WP_018918542.1
fig|2745.436.peg.1930	DgcB Dimethylglycine demethylase subunit B	GEV37_09705	WP_010625858.1
fig|2745.436.peg.1931	Electron transfer flavoprotein, alpha subunit	GEV37_09710	WP_018918539.1
fig|2745.436.peg.1932	Electron transfer flavoprotein, beta subunit	GEV37_09715	WP_019018895.1
fig|2745.436.peg.1933	hypothetical protein	GEV37_09720	WP_018918537.1
fig|2745.436.peg.1934	High-affinity choline uptake protein BetT	GEV37_09725	WP_018918535.1
fig|2745.436.peg.1936	GbcA Glycine betaine demethylase subunit A	GEV37_09735	WP_003096766.1
fig|2745.436.peg.1937	GbcB Glycine betaine demethylase subunit B	GEV37_09740	WP_003096769.1
fig|2745.436.peg.1938	Glutathione-independent formaldehyde dehydrogenase (EC 1.2.1.46)	GEV37_09745	WP_018918531.1
fig|2745.436.peg.1939	Serine hydroxymethyltransferase (EC 2.1.2.1)	GEV37_09750	WP_009724042.1
fig|2745.436.peg.1940	Sarcosine oxidase beta subunit (EC 1.5.3.1)	GEV37_09755	WP_009286043.1
fig|2745.436.peg.1941	Sarcosine oxidase delta subunit (EC 1.5.3.1)	GEV37_09760	WP_018918527.1
fig|2745.436.peg.1942	Sarcosine oxidase alpha subunit (EC 1.5.3.1)	GEV37_09765	WP_018918526.1
fig|2745.436.peg.1943	Sarcosine oxidase gamma subunit (EC 1.5.3.1)	GEV37_09770	WP_018918525.1
fig|2745.436.peg.1944	Formyltetrahydrofolate deformylase (EC 3.5.1.10)	GEV37_09775	WP_018918524.1
fig|2745.436.peg.1945	L-serine dehydratase, beta subunit (EC 4.3.1.17) / L-serine alpha subunit	GEV37_09780	WP_009286041.1
fig|2745.436.peg.1946	hypothetical protein	GEV37_09785	WP_009286041.1
fig|2745.436.peg.1947	Beta-ketoadipate enol-lactone hydrolase (EC 3.1.1.24) / 4-carboxymuconolactone decarboxylase 4.1.1.44)	GEV37_09790	WP_007152844.1
fig|2745.436.peg.1948	Acetyl-CoA acetyltransferase (EC 2.3.1.9) @ 3-oxoadipyl-CoA thiolase (EC	GEV37_09795	WP_020334202.1
fig|2745.436.peg.1949	3-oxoadipate CoA-transferase subunit B (EC 2.8.3.6)	GEV37_09800	WP_018918511.1
fig|2745.436.peg.1950	3-oxoadipate CoA-transferase subunit A (EC 2.8.3.6)	GEV37_09805	WP_007152841.1
fig|2745.436.peg.1951	putative cyclase SCIF3.09c	GEV37_09810	WP_018918508.1
fig|2745.436.peg.1952	3-hydroxybutyryl-CoA dehydrogenase (EC 1.1.1.157)	GEV37_09815	WP_019463460.1
fig|2745.436.peg.1953	Short-chain fatty acids transporter	GEV37_09820	WP_014821547.1
fig|2745.436.peg.1954	hypothetical protein	GEV37_09825	WP_005016612.1
fig|2745.436.peg.1955	Muconolactone isomerase (EC 5.3.3.4)	GEV37_09830	WP_020680546.1
fig|2745.436.peg.1956	Oxidoreductase, short-chain dehydrogenase/reductase family	GEV37_09835	WP_010627574.1
fig|2745.436.peg.1957	L-carnitine dehydratase/bile acid-inducible protein F	GEV37_09840	WP_008956481.1
fig|2745.436.peg.1958	Tripartite tricarboxylate transporter TctA family	GEV37_09845	WP_009286283.1
fig|2745.436.peg.1959	hypothetical protein	GEV37_09850	WP_008956479.1
fig|2745.436.peg.1960	BUG/TctC family periplasmic protein	GEV37_09855	WP_009286284.1
fig|2745.436.peg.1961	Pca regulon regulatory protein PcaR	GEV37_09860	WP_014290840.1
fig|2745.436.peg.1962	3-dehydroquinate dehydratase II (EC 4.2.1.10)	GEV37_09865	WP_017429235.1
fig|2745.436.peg.1963	UPF0759 protein YecE	GEV37_09870	WP_009098213.1
fig|2745.436.peg.1964	Sodium-dependent transporter, SNF family	GEV37_09875	WP_018918495.1
fig|2745.436.peg.1965	hypothetical protein	GEV37_09880	WP_008956472.1
fig|2745.436.peg.1966	Transcriptional regulator, RpiR family	GEV37_09885	WP_009723260.1
fig|2745.436.peg.1967	ATP-dependent DNA helicase UvrD/PcrA (EC 3.6.4.12)	GEV37_09890	WP_007112293.1
fig|2745.436.peg.1968	TRAP transporter solute receptor, unknown substrate 6	GEV37_09895	WP_016915474.1
fig|2745.436.peg.1969	Thioesterase superfamily	GEV37_09900	WP_008956467.1
fig|2745.436.peg.1970	Phosphate ABC transporter, substrate-binding protein PstS (TC 3.A.1.7.1)	GEV37_09905	WP_007112290.1
fig|2745.436.peg.1971	Phosphate ABC transporter, permease protein PstC (TC 3.A.1.7.1)	GEV37_09910	WP_016915477.1
fig|2745.436.peg.1972	Phosphate ABC transporter, permease protein PstA (TC 3.A.1.7.1)	GEV37_09915	WP_016855938.1
fig|2745.436.peg.1973	Phosphate ABC transporter, ATP-binding protein PstB (TC 3.A.1.7.1)	GEV37_09920	WP_009723267.1
fig|2745.436.peg.1974	Phosphate transport system regulatory protein PhoU	GEV37_09925	WP_016915480.1
fig|2745.436.peg.1975	Sulfate transporter, CysZ-type	GEV37_09930	WP_008956461.1
fig|2745.436.peg.1977	Phosphate regulon sensor protein PhoR (SphS) (EC 2.7.13.3)	GEV37_09940	WP_009286296.1
fig|2745.436.peg.1978	Phosphate regulon transcriptional regulatory protein PhoB (SphR)	GEV37_09945	WP_018918480.1
fig|2745.436.peg.1979	4-hydroxybenzoate polyprenyltransferase (EC 2.5.1.39)	GEV37_09950	WP_009098195.1
fig|2745.436.peg.1981	Rubredoxin-NAD(+) reductase (EC 1.18.1.1)	GEV37_09960	WP_010625920.1
fig|2745.436.peg.1982	DNA-binding protein HU-alpha	GEV37_09965	WP_003153447.1
fig|2745.436.peg.1983	hypothetical protein	GEV37_09970	WP_018918475.1
fig|2745.436.peg.1984	Transcriptional regulator, LysR family	GEV37_09975	WP_016915490.1
fig|2745.436.peg.1985	Aldehyde dehydrogenase (EC 1.2.1.3)	GEV37_09980	WP_016915491.1
fig|2745.436.peg.1986	3-hydroxyisobutyrate dehydrogenase family protein	GEV37_09985	WP_008957124.1
fig|2745.436.peg.1987	N-acyl-L-amino acid amidohydrolase (EC 3.5.1.14)	GEV37_09990	WP_009286304.1
fig|2745.436.peg.1988	hypothetical protein	GEV37_09995	WP_016915494.1
fig|2745.436.peg.1989	hypothetical protein	GEV37_10000	WP_009286305.1
fig|2745.436.peg.1990	hypothetical protein	GEV37_10005	WP_009723281.1
fig|2745.436.peg.1991	ATP-dependent DNA helicase RecG (EC 3.6.4.12)	GEV37_10010	WP_018918472.1
fig|2745.436.peg.1992	Hydrogen peroxide-inducible genes activator => OxyR	GEV37_10015	WP_007112271.1
fig|2745.436.peg.1993	Nucleoside-diphosphate-sugar epimerases	GEV37_10020	WP_009723284.1
fig|2745.436.peg.1994	RidA/YER057c/UK114 superfamily protein	GEV37_10025	WP_010625902.1
fig|2745.436.peg.1995	Guanosine-3',5'-bis(diphosphate) 3'-pyrophosphohydrolase (EC 3.1.7.2) / GTP pyrophosphokinase (EC (p)ppGpp synthetase	GEV37_10030	WP_007112268.1
fig|2745.436.peg.1996	DNA-directed RNA polymerase omega subunit (EC 2.7.7.6)	GEV37_10035	WP_018918467.1
fig|2745.436.peg.1997	Guanylate kinase (EC 2.7.4.8)	GEV37_10040	WP_009723288.1
fig|2745.436.peg.1998	RNA binding S1 domain protein	GEV37_10045	WP_008957113.1
fig|2745.436.peg.1999	hypothetical protein	GEV37_10050	WP_018918464.1
fig|2745.436.peg.2001	HhH-GPD base excision DNA repair family protein; Probable DNA glycosylase/8-oxoguanine	GEV37_10060	WP_018918462.1
fig|2745.436.peg.2002	Pirin	GEV37_10065	WP_018918461.1
fig|2745.436.peg.2004	HipB protein @ Antitoxin HigA	GEV37_10070	WP_012072037.1
fig|2745.436.peg.2007	diguanylate cyclase/phosphodiesterase (GGDEF & EAL domains) with PAS/PAC	GEV37_10080	WP_018918459.1
fig|2745.436.peg.2009	DNA-cytosine methyltransferase (EC 2.1.1.37)	GEV37_10090	WP_011758402.1
fig|2745.436.peg.2010	hypothetical protein	GEV37_10095	WP_009811210.1
fig|2745.436.peg.2011	hypothetical protein	GEV37_10100	WP_007686755.1
fig|2745.436.peg.2012	Endonuclease	GEV37_10105	WP_008174566.1
fig|2745.436.peg.2013	hypothetical protein	GEV37_10110	WP_008174566.1
fig|2745.436.peg.2014	hypothetical protein	GEV37_10115	WP_008174566.1
fig|2745.436.peg.2016	hypothetical protein	GEV37_10125	WP_009721724.1
fig|2745.436.peg.2018	Arylesterase precursor (EC 3.1.1.2)	GEV37_10135	WP_009721726.1
fig|2745.436.peg.2019	ABC-type antimicrobial peptide transport system, ATPase component	GEV37_10140	WP_018915448.1
fig|2745.436.peg.2020	ABC transporter, fused permease protein	GEV37_10145	WP_009721728.1
fig|2745.436.peg.2022	Serine hydroxymethyltransferase (EC 2.1.2.1)	GEV37_10150	WP_007111022.1
fig|2745.436.peg.2023	hypothetical protein	GEV37_10155	WP_007111022.1
fig|2745.436.peg.2024	Glycosyl transferase WecB/TagA/CpsF	GEV37_10160	WP_007111022.1
fig|2745.436.peg.2025	Putative mannosyltransferase involved in polysaccharide biosynthesis	GEV37_10165	WP_016913336.1
fig|2745.436.peg.2026	hypothetical protein	GEV37_10170	WP_016913336.1
fig|2745.436.peg.2028	UDP-glucose 4-epimerase (EC 5.1.3.2)	GEV37_10180	WP_016913339.1
fig|2745.436.peg.2029	hypothetical protein	GEV37_10185	WP_009096512.1
fig|2745.436.peg.2030	Mannosyltransferase OCH1 and related enzymes	GEV37_10190	WP_013332174.1
fig|2745.436.peg.2031	hypothetical protein	GEV37_10195	WP_009721732.1
fig|2745.436.peg.2033	Flagellar motor rotation protein MotB	GEV37_10205	WP_016913277.1
fig|2745.436.peg.2034	Putative mannosyl-3-phosphoglycerate phosphatase (EC 3.1.3.70)	GEV37_10210	WP_009098714.1
fig|2745.436.peg.2035	Glucosyl-3-phosphoglycerate synthase (EC 2.4.1.266)	GEV37_10215	WP_018915483.1
fig|2745.436.peg.2036	hypothetical protein	GEV37_10220	WP_009288459.1
fig|2745.436.peg.2037	Thiol:disulfide interchange protein DsbG precursor	GEV37_10225	WP_007114484.1
fig|2745.436.peg.2038	Uncharacterized glycosyltransferase YcjM	GEV37_10230	WP_009721748.1
fig|2745.436.peg.2039	Ribonucleotide reductase transcriptional regulator NrdR	GEV37_10235	WP_013333348.1
fig|2745.436.peg.2040	Diaminohydroxyphosphoribosylaminopyrimidine deaminase (EC 3.5.4.26) / 5-amino-6-(5-phosphoribosylamino)uracil reductase (EC	GEV37_10240	WP_008959664.1
fig|2745.436.peg.2041	3,4-dihydroxy-2-butanone 4-phosphate synthase (EC 4.1.99.12) / GTP cyclohydrolase (EC 3.5.4.25)	GEV37_10245	WP_017430729.1
fig|2745.436.peg.2042	6,7-dimethyl-8-ribityllumazine synthase (EC 2.5.1.78)	GEV37_10250	WP_009721753.1
fig|2745.436.peg.2043	Transcription termination protein NusB	GEV37_10255	WP_016856623.1
fig|2745.436.peg.2044	Thiamine-monophosphate kinase (EC 2.7.4.16)	GEV37_10260	WP_009721755.1
fig|2745.436.peg.2045	Phosphatidylglycerophosphatase A (EC 3.1.3.27)	GEV37_10265	WP_009721756.1
fig|2745.436.peg.2046	hypothetical protein	GEV37_10270	WP_018915495.1
fig|2745.436.peg.2047	ATP-dependent protease La (EC 3.4.21.53) Type I	GEV37_10275	WP_009098687.1
fig|2745.436.peg.2048	Aerotaxis sensor receptor protein	GEV37_10280	WP_009288471.1
fig|2745.436.peg.2049	Dihydroxy-acid dehydratase (EC 4.2.1.9)	GEV37_10285	WP_009288473.1
fig|2745.436.peg.2050	ADP compounds hydrolase NudE	GEV37_10290	WP_016913305.1
fig|2745.436.peg.2051	GMP/IMP nucleotidase YrfG	GEV37_10295	WP_009721763.1
fig|2745.436.peg.2052	Ribosome-associated heat shock protein implicated in the recycling the 50S	GEV37_10300	WP_009721764.1
fig|2745.436.peg.2053	33 kDa chaperonin HslO	GEV37_10305	WP_009721765.1
fig|2745.436.peg.2054	Phosphoenolpyruvate carboxykinase [ATP] (EC 4.1.1.49)	GEV37_10310	WP_007114505.1
fig|2745.436.peg.2055	Transcriptional regulator, GntR family	GEV37_10315	WP_007114505.1
fig|2745.436.peg.2056	Tripartite tricarboxylate transporter TctC family	GEV37_10320	WP_018574630.1
fig|2745.436.peg.2057	hypothetical protein	GEV37_10325	WP_018574630.1
fig|2745.436.peg.2058	Tripartite tricarboxylate transporter TctA family	GEV37_10330	WP_009449251.1
fig|2745.436.peg.2060	3-hydroxyisobutyrate dehydrogenase family protein	GEV37_10340	WP_018574634.1
fig|2745.436.peg.2062	Transcription accessory protein (S1 RNA-binding domain)	GEV37_10345	WP_018915505.1
fig|2745.436.peg.2063	Glutamate--cysteine ligase (EC 6.3.2.2)	GEV37_10350	WP_016913316.1
fig|2745.436.peg.2065	Regulator of sigma D	GEV37_10360	WP_009098668.1
fig|2745.436.peg.2069	RND multidrug efflux transporter; Acriflavin resistance protein	GEV37_10365	WP_013331447.1
fig|2745.436.peg.2070	hypothetical protein	GEV37_10370	WP_007114523.1
fig|2745.436.peg.2071	Malate dehydrogenase (EC 1.1.1.37)	GEV37_10375	WP_008957639.1
fig|2745.436.peg.2073	GGDEF domain protein	GEV37_10380	WP_010169723.1
fig|2745.436.peg.2074	Phosphoserine phosphatase (EC 3.1.3.3)	GEV37_10385	WP_018915528.1
fig|2745.436.peg.2075	Adenosine (5')-pentaphospho-(5'')-adenosine pyrophosphohydrolase	GEV37_10390	WP_009096477.1
fig|2745.436.peg.2077	Uncharacterized NRDE family protein	GEV37_10400	WP_009096482.1
fig|2745.436.peg.2078	Uncharacterized UPF0721 integral membrane protein	GEV37_10405	WP_017430860.1
fig|2745.436.peg.2079	Prolipoprotein diacylglyceryl transferase	GEV37_10410	WP_009721782.1
fig|2745.436.peg.2081	Dihydrofolate reductase (EC 1.5.1.3)	GEV37_10420	WP_019951927.1
fig|2745.436.peg.2082	RNA chaperone ProQ	GEV37_10425	WP_016913332.1
fig|2745.436.peg.2083	hypothetical protein	GEV37_10430	WP_018915537.1
fig|2745.436.peg.2084	hypothetical protein	GEV37_10435	WP_018915538.1
fig|2745.436.peg.2085	hypothetical protein	GEV37_10440	WP_008959701.1
fig|2745.436.peg.2087	Capsular polysaccharide ABC transporter, permease protein KpsM	GEV37_10450	WP_018915541.1
fig|2745.436.peg.2088	Capsular polysaccharide export system inner membrane protein KpsE	GEV37_10455	WP_009096546.1
fig|2745.436.peg.2089	Metallo-beta-lactamase family protein, RNA-specific	GEV37_10460	WP_018915543.1
fig|2745.436.peg.2090	Capsular polysaccharide ABC transporter, ATP-binding protein KpsT	GEV37_10465	WP_018915545.1
fig|2745.436.peg.2092	dTDP-4-dehydrorhamnose reductase (EC 1.1.1.133)	GEV37_10475	WP_018915547.1
fig|2745.436.peg.2093	Glucose-1-phosphate thymidylyltransferase (EC 2.7.7.24)	GEV37_10480	WP_009288279.1
fig|2745.436.peg.2094	hypothetical protein	GEV37_10490	WP_013396842.1
fig|2745.436.peg.2095	hypothetical protein	GEV37_10495	WP_013396842.1
fig|2745.436.peg.2096	hypothetical protein	GEV37_10500	WP_013396842.1
fig|2745.436.peg.2097	hypothetical protein	GEV37_10505	WP_013396842.1
fig|2745.436.peg.2098	hypothetical protein	GEV37_10510	WP_013396842.1
fig|2745.436.peg.2099	UDP-glucose 6-dehydrogenase (EC 1.1.1.22)	GEV37_10520	WP_014230643.1
fig|2745.436.peg.2107	hypothetical protein	GEV37_10550	WP_018915564.1
fig|2745.436.peg.2108	Phosphoglucomutase (EC 5.4.2.2)	GEV37_10555	WP_018915565.1
fig|2745.436.peg.2109	Glucose-6-phosphate isomerase (EC 5.3.1.9)	GEV37_10560	WP_018915566.1
fig|2745.436.peg.2110	UTP--glucose-1-phosphate uridylyltransferase (EC 2.7.7.9)	GEV37_10565	WP_009721834.1
fig|2745.436.peg.2111	Regulator of nucleoside diphosphate kinase	GEV37_10570	WP_016913314.1
fig|2745.436.peg.2112	NADP-specific glutamate dehydrogenase (EC 1.4.1.4)	GEV37_10575	WP_019935662.1
fig|2745.436.peg.2116	Phytanoyl-CoA dioxygenase	GEV37_10590	WP_009095768.1
fig|2745.436.peg.2117	Transcriptional activator RfaH	GEV37_10595	WP_011507439.1
fig|2745.436.peg.2118	Palmitoyltransferase-like protein	GEV37_10600	WP_009096067.1
fig|2745.436.peg.2119	Capsular polysaccharide biosynthesis fatty acid synthase WcbR	GEV37_10605	WP_018915578.1
fig|2745.436.peg.2120	Capsular polysaccharide biosynthesis protein WcbQ	GEV37_10610	WP_009721842.1
fig|2745.436.peg.2122	Capsular polysaccharide export system protein KpsS	GEV37_10620	WP_012469594.1
fig|2745.436.peg.2123	Capsular polysaccharide export system protein KpsC	GEV37_10625	WP_009096074.1
fig|2745.436.peg.2125	Auxin efflux carrier family protein	GEV37_10635	WP_008960016.1
fig|2745.436.peg.2126	serine/threonine protein kinase with TPR repeats	GEV37_10655	WP_008957871.1
fig|2745.436.peg.2127	hypothetical protein	GEV37_10670	WP_008957871.1
fig|2745.436.peg.2130	hypothetical protein	GEV37_10685	WP_016492382.1
fig|2745.436.peg.2131	General stress protein	GEV37_10690	WP_019949909.1
fig|2745.436.peg.2133	hypothetical protein	GEV37_10695	WP_019949909.1
fig|2745.436.peg.2135	Type I secretion system ATPase, LssB family LapB	GEV37_10705	WP_007154947.1
fig|2745.436.peg.2136	Type I secretion system, membrane fusion protein LapC	GEV37_10710	WP_013793540.1
fig|2745.436.peg.2137	Carnitine operon transcriptional regulator @ Transcriptional regulator containing amidase domain	GEV37_10715	WP_009721883.1
fig|2745.436.peg.2138	Glycine betaine/L-proline transport substrate-binding protein ProX (TC 3.A.1.12.1)	GEV37_10720	WP_009721884.1
fig|2745.436.peg.2139	Lipolytic enzyme	GEV37_10725	WP_009099840.1
fig|2745.436.peg.2140	Carnitine utilization associated thioesterase	GEV37_10730	WP_008960038.1
fig|2745.436.peg.2141	Carnitine 3-dehydrogenase (EC 1.1.1.108)	GEV37_10735	WP_009287696.1
fig|2745.436.peg.2142	beta-keto acid cleavage protein	GEV37_10740	WP_007112463.1
fig|2745.436.peg.2143	sodium-solute symporter, putative	GEV37_10745	WP_018915616.1
fig|2745.436.peg.2144	RidA/YER057c/UK114 superfamily protein	GEV37_10750	WP_007372873.1
fig|2745.436.peg.2145	N-acyl-D-amino-acid deacylase (EC 3.5.1.81)	GEV37_10755	WP_018915619.1
fig|2745.436.peg.2146	Transcriptional regulator of RpiR family in catabolic operon	GEV37_10760	WP_004746447.1
fig|2745.436.peg.2147	Putative cryptic D-serine deaminase (EC 4.3.1.18)	GEV37_10765	WP_013331275.1
fig|2745.436.peg.2148	DNA-binding transcriptional regulator, MocR family / aminotransferase domain	GEV37_10770	WP_012250236.1
fig|2745.436.peg.2149	hypothetical protein	GEV37_10775	WP_016915243.1
fig|2745.436.peg.2150	hypothetical protein	GEV37_10780	WP_018915594.1
fig|2745.436.peg.2151	Hydroxymethylglutaryl-CoA reductase (EC 1.1.1.34)	GEV37_10785	WP_002710995.1
fig|2745.436.peg.2152	L-lactate dehydrogenase	GEV37_10790	WP_018915607.1
fig|2745.436.peg.2153	Transcriptional regulator, GntR family	GEV37_10795	WP_018915608.1
fig|2745.436.peg.2154	Mannonate dehydratase (EC 4.2.1.8)	GEV37_10800	WP_011952534.1
fig|2745.436.peg.2155	Starvation sensing protein RspB	GEV37_10805	WP_013330905.1
fig|2745.436.peg.2156	TRAP-type C4-dicarboxylate transport system, periplasmic component	GEV37_10810	WP_018915611.1
fig|2745.436.peg.2157	TRAP-type transport system, small permease component, predicted N-acetylneuraminate	GEV37_10815	WP_007114578.1
fig|2745.436.peg.2158	TRAP-type C4-dicarboxylate transport system, large permease component	GEV37_10820	WP_018915613.1
fig|2745.436.peg.2159	D-mannonate oxidoreductase (EC 1.1.1.57)	GEV37_10825	WP_019018282.1
fig|2745.436.peg.2160	Mannonate dehydratase (EC 4.2.1.8)	GEV37_10830	WP_007114581.1
fig|2745.436.peg.2161	Putative phosphatase YieH	GEV37_10835	WP_019019676.1
fig|2745.436.peg.2162	2-ketogluconate 6-phosphate reductase (EC 1.1.1.43)	GEV37_10840	WP_019950545.1
fig|2745.436.peg.2163	2-ketogluconate kinase (EC 2.7.1.13)	GEV37_10845	WP_016856260.1
fig|2745.436.peg.2164	2-ketogluconate utilization repressor PtxS	GEV37_10850	WP_008957613.1
fig|2745.436.peg.2165	hypothetical protein	GEV37_10855	WP_018915628.1
fig|2745.436.peg.2166	16S rRNA (guanine(1207)-N(2))-methyltransferase (EC 2.1.1.172)	GEV37_10860	WP_009721894.1
fig|2745.436.peg.2167	Putative periplasmic protein	GEV37_10865	WP_018915639.1
fig|2745.436.peg.2168	Arsenite/antimonite:H+ antiporter ArsB	GEV37_10870	WP_019995525.1
fig|2745.436.peg.2169	Arsenate reductase (EC 1.20.4.1) glutaredoxin-coupled, glutaredoxin-like family	GEV37_10875	WP_003804059.1
fig|2745.436.peg.2170	Arsenical resistance operon repressor	GEV37_10880	WP_011280227.1
fig|2745.436.peg.2171	Transcription elongation factor GreB	GEV37_10885	WP_009287719.1
fig|2745.436.peg.2172	hypothetical protein	GEV37_10890	WP_009099882.1
fig|2745.436.peg.2173	ADP-ribose pyrophosphatase (EC 3.6.1.13)	GEV37_10895	WP_018915644.1
fig|2745.436.peg.2174	Uncharacterized protein YqiB	GEV37_10900	WP_016913401.1
fig|2745.436.peg.2175	3',5'-cyclic-nucleotide phosphodiesterase (EC 3.1.4.17)	GEV37_10905	WP_016913402.1
fig|2745.436.peg.2177	Sulfate adenylyltransferase subunit 1 (EC 2.7.7.4)	GEV37_10915	WP_008957600.1
fig|2745.436.peg.2178	Intracellular protease	GEV37_10920	WP_008958583.1
fig|2745.436.peg.2179	hypothetical protein	GEV37_10925	WP_007114602.1
fig|2745.436.peg.2180	Putative membrane protease YugP	GEV37_10930	WP_018915651.1
fig|2745.436.peg.2181	tRNA ho5U(34) carboxymethyltransferase	GEV37_10935	WP_018915652.1
fig|2745.436.peg.2182	Carboxy-S-adenosyl-L-methionine synthase	GEV37_10940	WP_010627292.1
fig|2745.436.peg.2183	Glucose-6-phosphate isomerase (EC 5.3.1.9)	GEV37_10945	WP_016856116.1
fig|2745.436.peg.2184	DNA topoisomerase IV subunit B (EC 5.99.1.3)	GEV37_10950	WP_000195318.1
fig|2745.436.peg.2185	DNA topoisomerase IV subunit A (EC 5.99.1.3)	GEV37_10955	WP_008958591.1
fig|2745.436.peg.2186	Phosphoserine phosphatase (EC 3.1.3.3)	GEV37_10960	WP_016913417.1
fig|2745.436.peg.2187	Na(+) H(+) antiporter subunit G	GEV37_10965	WP_008958593.1
fig|2745.436.peg.2188	Na(+) H(+) antiporter subunit F	GEV37_10970	WP_007114618.1
fig|2745.436.peg.2189	Na(+) H(+) antiporter subunit E	GEV37_10975	WP_009721921.1
fig|2745.436.peg.2190	Na(+) H(+) antiporter subunit D	GEV37_10980	WP_008958596.1
fig|2745.436.peg.2191	Na(+) H(+) antiporter subunit C	GEV37_10985	WP_007114621.1
fig|2745.436.peg.2192	Na(+) H(+) antiporter subunit A / Na(+) H(+) subunit B	GEV37_10990	WP_009721924.1
fig|2745.436.peg.2194	hypothetical protein	GEV37_10995	WP_013331479.1
fig|2745.436.peg.2195	hypothetical protein	GEV37_11000	WP_017348774.1
fig|2745.436.peg.2196	Uncharacterized dehydrogenase [pyrroloquinoline-quinone]	GEV37_11005	WP_008958602.1
fig|2745.436.peg.2197	hypothetical protein	GEV37_11010	WP_018915668.1
fig|2745.436.peg.2198	hypothetical protein	GEV37_11015	WP_016913423.1
fig|2745.436.peg.2199	Candidate type III effector Hop protein	GEV37_11020	WP_009566105.1
fig|2745.436.peg.2200	similar to ribulose-1,5-bisphosphate carboxylase, Type III	GEV37_11025	WP_009566104.1
fig|2745.436.peg.2201	hypothetical protein	GEV37_11030	WP_013331235.1
fig|2745.436.peg.2202	TRAP-type C4-dicarboxylate transport system, large permease component	GEV37_11035	WP_009566101.1
fig|2745.436.peg.2204	TRAP-type C4-dicarboxylate transport system, periplasmic component	GEV37_11045	WP_018915675.1
fig|2745.436.peg.2205	Transcriptional regulator, LacI/PurR family	GEV37_11050	WP_018915676.1
fig|2745.436.peg.2207	TRAP transporter solute receptor, TAXI family precursor	GEV37_11060	WP_014234693.1
fig|2745.436.peg.2209	Translation elongation factor P	GEV37_11070	WP_008958607.1
fig|2745.436.peg.2210	Translation elongation factor P Lys34--(R)-beta-lysine ligase	GEV37_11075	WP_008958608.1
fig|2745.436.peg.2213	Transcriptional regulator, TetR family	GEV37_11090	WP_016853535.1
fig|2745.436.peg.2215	Thiosulfate sulfurtransferase, rhodanese (EC 2.8.1.1)	GEV37_11100	WP_018915694.1
fig|2745.436.peg.2216	Ribosome small subunit biogenesis RbfA-release protein RsgA	GEV37_11105	WP_009721932.1
fig|2745.436.peg.2217	3'-to-5' oligoribonuclease (orn)	GEV37_11110	WP_018915696.1
fig|2745.436.peg.2218	Epoxyqueuosine reductase (EC 1.17.99.6) QueG	GEV37_11115	WP_013333125.1
fig|2745.436.peg.2219	NAD(P)H-hydrate epimerase (EC 5.1.99.6) / ADP-dependent (S)-NAD(P)H-hydrate dehydratase 4.2.1.136)	GEV37_11120	WP_016856100.1
fig|2745.436.peg.2220	tRNA threonylcarbamoyladenosine biosynthesis protein TsaE	GEV37_11125	WP_016913442.1
fig|2745.436.peg.2221	N-acetylmuramoyl-L-alanine amidase (EC 3.5.1.28)	GEV37_11130	WP_007114645.1
fig|2745.436.peg.2222	DNA mismatch repair protein MutL	GEV37_11135	WP_009721938.1
fig|2745.436.peg.2223	tRNA dimethylallyltransferase (EC 2.5.1.75)	GEV37_11140	WP_009721939.1
fig|2745.436.peg.2224	RNA-binding protein Hfq	GEV37_11145	WP_016913446.1
fig|2745.436.peg.2225	Ribosome LSU-associated GTP-binding protein HflX	GEV37_11150	WP_016913447.1
fig|2745.436.peg.2226	HflK protein	GEV37_11155	WP_009099952.1
fig|2745.436.peg.2227	HflC protein	GEV37_11160	WP_018915705.1
fig|2745.436.peg.2228	ATP phosphoribosyltransferase regulatory subunit (EC 2.4.2.17)	GEV37_11165	WP_018915706.1
fig|2745.436.peg.2229	Adenylosuccinate synthetase (EC 6.3.4.4)	GEV37_11170	WP_011506583.1
fig|2745.436.peg.2230	Cob(I)alamin adenosyltransferase (EC 2.5.1.17)	GEV37_11175	WP_008958624.1
fig|2745.436.peg.2231	UPF0234 protein Yitk	GEV37_11180	WP_001138904.1
fig|2745.436.peg.2232	Membrane alanine aminopeptidase N (EC 3.4.11.2)	GEV37_11185	WP_008958626.1
fig|2745.436.peg.2233	Transcription regulator [contains diacylglycerol kinase catalytic domain]	GEV37_11190	WP_016913455.1
fig|2745.436.peg.2234	hypothetical protein	GEV37_11195	WP_016913455.1
fig|2745.436.peg.2235	Cold shock protein of CSP family	GEV37_11200	WP_003234247.1
fig|2745.436.peg.2236	Transporter, LysE family	GEV37_11205	WP_018915714.1
fig|2745.436.peg.2237	Soluble lytic murein transglycosylase (EC 4.2.2.n1)	GEV37_11210	WP_019019494.1
fig|2745.436.peg.2238	Chaperone protein HtpG	GEV37_11215	WP_018915717.1
fig|2745.436.peg.2239	Glycerol-3-phosphate dehydrogenase [NAD(P)+] (EC 1.1.1.94)	GEV37_11220	WP_009721955.1
fig|2745.436.peg.2240	Phosphohistidine phosphatase SixA	GEV37_11225	WP_009721956.1
fig|2745.436.peg.2241	Aspartyl-tRNA(Asn) amidotransferase subunit B (EC 6.3.5.6) @ Glutamyl-tRNA(Gln) subunit B	GEV37_11230	WP_009099976.1
fig|2745.436.peg.2242	Aspartyl-tRNA(Asn) amidotransferase subunit A (EC 6.3.5.6) @ Glutamyl-tRNA(Gln) subunit A	GEV37_11235	WP_016913465.1
fig|2745.436.peg.2243	Aspartyl-tRNA(Asn) amidotransferase subunit C (EC 6.3.5.6) @ Glutamyl-tRNA(Gln) subunit C	GEV37_11240	WP_008958637.1
fig|2745.436.peg.2244	Rod shape-determining protein MreB	GEV37_11245	WP_000913396.1
fig|2745.436.peg.2246	Rod shape-determining protein MreD	GEV37_11255	WP_008958640.1
fig|2745.436.peg.2247	Septum formation protein Maf	GEV37_11260	WP_009287770.1
fig|2745.436.peg.2248	Ribonuclease G	GEV37_11265	WP_016913471.1
fig|2745.436.peg.2249	FIG005080: Possible exported protein	GEV37_11270	WP_018915728.1
fig|2745.436.peg.2250	TldD protein, part of TldE/TldD proteolytic complex	GEV37_11275	WP_009099989.1
fig|2745.436.peg.2251	UPF0307 protein YjgA	GEV37_11280	WP_009721967.1
fig|2745.436.peg.2252	TldE protein, part of TldE/TldD proteolytic complex	GEV37_11285	WP_009099992.1
fig|2745.436.peg.2253	Phosphocarrier protein, nitrogen regulation associated	GEV37_11290	WP_011507527.1
fig|2745.436.peg.2254	RNase adapter protein RapZ	GEV37_11295	WP_016913477.1
fig|2745.436.peg.2255	PTS IIA-like nitrogen-regulatory protein PtsN	GEV37_11300	WP_008958649.1
fig|2745.436.peg.2256	Ribosome hibernation promoting factor Hpf	GEV37_11305	WP_009721972.1
fig|2745.436.peg.2257	RNA polymerase sigma-54 factor RpoN	GEV37_11310	WP_018915736.1
fig|2745.436.peg.2258	Lipopolysaccharide ABC transporter, ATP-binding protein LptB	GEV37_11315	WP_007114685.1
fig|2745.436.peg.2259	Lipopolysaccharide export system protein LptA	GEV37_11320	WP_013331681.1
fig|2745.436.peg.2260	protein of unknown function DUF1239	GEV37_11325	WP_009100008.1
fig|2745.436.peg.2261	3-deoxy-D-manno-octulosonate 8-phosphate phosphatase (EC 3.1.3.45)	GEV37_11330	WP_007114688.1
fig|2745.436.peg.2262	D-arabinose-5-phosphate isomerase (EC 5.3.1.13)	GEV37_11335	WP_010629177.1
fig|2745.436.peg.2265	Phospholipid ABC transporter substrate-binding protein MlaD	GEV37_11350	WP_016913488.1
fig|2745.436.peg.2266	Phospholipid ABC transporter shuttle protein MlaC	GEV37_11355	WP_018915745.1
fig|2745.436.peg.2267	anti-sigma-factor antagonist (STAS) domain protein	GEV37_11360	WP_016913490.1
fig|2745.436.peg.2268	Acid stress protein IbaG	GEV37_11365	WP_009100024.1
fig|2745.436.peg.2269	UDP-N-acetylglucosamine 1-carboxyvinyltransferase (EC 2.5.1.7)	GEV37_11370	WP_016913492.1
fig|2745.436.peg.2270	ATP phosphoribosyltransferase (EC 2.4.2.17) => HisGs	GEV37_11375	WP_010629168.1
fig|2745.436.peg.2271	Histidinol dehydrogenase (EC 1.1.1.23)	GEV37_11380	WP_013331693.1
fig|2745.436.peg.2272	Outer membrane stress sensor protease DegS	GEV37_11385	WP_016913495.1
fig|2745.436.peg.2274	Putative cytochrome d ubiquinol oxidase subunit III (Cytochrome oxidase subunit	GEV37_11395	WP_016913497.1
fig|2745.436.peg.2275	Cell division protein ZapE	GEV37_11400	WP_019018172.1
fig|2745.436.peg.2276	LSU ribosomal protein L13p (L13Ae)	GEV37_11405	WP_010629162.1
fig|2745.436.peg.2277	SSU ribosomal protein S9p (S16e)	GEV37_11410	WP_000079988.1
fig|2745.436.peg.2278	Stringent starvation protein A	GEV37_11415	WP_010629157.1
fig|2745.436.peg.2279	Stringent starvation protein B	GEV37_11420	WP_009100055.1
fig|2745.436.peg.2280	Uncharacterized protein YraP	GEV37_11425	WP_013331704.1
fig|2745.436.peg.2281	DnaA initiator-associating protein DiaA	GEV37_11430	WP_009100058.1
fig|2745.436.peg.2282	UPF0102 protein YraN	GEV37_11435	WP_009100060.1
fig|2745.436.peg.2283	Penicillin-binding protein activator LpoA	GEV37_11440	WP_009100062.1
fig|2745.436.peg.2284	16S rRNA (cytidine(1402)-2'-O)-methyltransferase (EC 2.1.1.198)	GEV37_11445	WP_018915766.1
fig|2745.436.peg.2285	16S rRNA (cytosine(1402)-N(4))-methyltransferase (EC 2.1.1.199)	GEV37_11455	WP_013331709.1
fig|2745.436.peg.2287	Cell division protein FtsI [Peptidoglycan synthetase] (EC 2.4.1.129)	GEV37_11465	WP_009100069.1
fig|2745.436.peg.2288	UDP-N-acetylmuramoyl-dipeptide--2,6-diaminopimelate ligase (EC 6.3.2.13)	GEV37_11470	WP_009286389.1
fig|2745.436.peg.2289	UDP-N-acetylmuramoyl-tripeptide--D-alanyl-D-alanine ligase (EC 6.3.2.10)	GEV37_11475	WP_009100072.1
fig|2745.436.peg.2290	Phospho-N-acetylmuramoyl-pentapeptide-transferase (EC 2.7.8.13)	GEV37_11480	WP_009100072.1
fig|2745.436.peg.2291	UDP-N-acetylmuramoyl-L-alanine--D-glutamate ligase (EC 6.3.2.9)	GEV37_11485	WP_019018191.1
fig|2745.436.peg.2292	Peptidoglycan glycosyltransferase FtsW (EC 2.4.1.129)	GEV37_11490	WP_009722012.1
fig|2745.436.peg.2293	UDP-N-acetylglucosamine--N-acetylmuramyl-(pentapeptide) pyrophosphoryl-undecaprenol N-acetylglucosamine transferase (EC 2.4.1.227)	GEV37_11495	WP_009100081.1
fig|2745.436.peg.2296	Cell division protein FtsQ	GEV37_11510	WP_009100086.1
fig|2745.436.peg.2298	Cell division protein FtsA	GEV37_11515	WP_007114730.1
[truncated: 927 more rows]

## Sheet: Supplementary Table S10
				Genome analysis of a halophilic bacterium Halomonas malpeensis YU-PRIM-29T reveals its exopolysaccharide and pigment producing capabilities
				Athmika#,Sudeep D Ghate#, AB Arun, Sneha S Rao, ST Arun Kumar, Mrudula Kinarulla Kandiyil, Kanekar Saptami and PD Rekha*
				Yenepoya Research Centre, Yenepoya (Deemed to be University), University Road, Deralakatte, Mangalore-575018, India
Supplementary Table S10. Ortholog evidence for genes from the whole genome sequence of H. malpeensis YU-PRIM-29T gathered using tBLAST.
# TBLASTN 2.9.0+
PHA related genes
query	aevalue	bit score	% identity	% query coverage per subject	Related characteristic	gene	Present/absent
EGP20415.1	0	1025	80.229	99	poly(R)-hydroxyalkanoic acid synthase	phaC1	present
EGP19504.1	0	1246	76.756	94	putative poly(3-hydroxyalkanoate) synthetase [Halomonas sp. TD01]	phaC2	present
EGP19590.1	6.2e-131	409	66.242	90	Polyhydroxyalkanoate depolymerase	phaZ3	present
EGP20414.1	2.02e-60	197	68.493	99	Phasin	phaP	present
EGP21321.1	1.4e-58	192	90.58	90	Polyhydroxyalkanoate synthesis repressor	phaR	present
AVV33992.1	0	660	86.48	100	acetyl-CoA C-acyltransferase	phaA	present
AVV33679.1	0	580	75.258	96	acetyl-CoA C-acyltransferase	phaA	present
AVV34364.1	2.59e-121	377	75	100	Beta-ketoacyl-ACP reductase	phaB –	present
AVV34790.1	3.42e-47	165	45.868	93	3-oxoacyl-ACP reductase	fabG	present
AVV33397.1	6.56e-141	433	86.235	100	3-oxoacyl-ACP reductase	fabG	present
AVV33398.1	4.01e-151	466	79.868	95	[Acyl-carrier-protein] S-malonyltransferase	fabD	present
EGP20509.1	8.36e-06	45.1	33.824	17		phaZ1	present
EGP18355.1	6.34e-05	41.6	24.224	65		phaZ2	present
Flippase gene of Wzx/Wzy pathway
query	aevalue	bit score	% identity	% query coverage per subject	Related characteristic	gene
ASC62769.1	1.6	28.1	22.727	14	Flippase [Streptococcus pneumoniae]	Wzx	absent
	6.2	26.6	39.13	5	Flippase [Streptococcus pneumoniae]	Wzx	absent
AAY28255.1	3.6	26.9	66.667	4	Flippase Escherichia coli	Wzx	absent
AAV74554.1	# 0 hits found				Flippase Escherichia coli	Wzx	absent
ACD37170.1	1.5	28.1	32.692	12	Flippase Escherichia coli	Wzx	absent
TBU70105.1	# 0 hits found				flippase [Serratia marcescens]	Wzx	absent
TEW83040.1	2.3	27.7	40	26	flippase [Serratia marcescens]	Wzx	absent
Pel export pathway
query	aevalue	bit score	% identity	% query coverage per subject	Related characteristic	gene
NP_251754.1	# 0 hits found				Extracellular Matrix protein	pelA	absent
AAG06451.1	# 0 hits found				hypothetical protein	pelB	absent
NP_251752.1	# 0 hits found				Extracellular Matrix protein	pelC	absent
NP_251751.1	# 0 hits found				Extracellular Matrix protein	pelD	absent
NP_251750.1	# 0 hits found				Extracellular Matrix protein	pelE	absent
NP_251749.1	# 0 hits found				Extracellular Matrix protein	pelF	absent
NP_251748.1	# 0 hits found				Extracellular Matrix protein	PelG	absent
Alginate
query	aevalue	bit score	% identity	% query coverage per subject	Related characteristic	gene
NP_252230.1	3.49e-34	133	26.525	91	GDP-mannose 6-dehydrogenase	algD	present
NP_252231.1	3.2	27.3	26.471	21	glycosyltransferase	alg8	absent
NP_252232.1	2.9	26.9	26.257	39	alginate biosynthesis protein	alg44	absent
NP_252233.1	0.006	36.2	27.5	25	alginate biosynthesis protein	algK	absent
NP_252234.1	0.58	29.6	45.714	6	alginate production protein	algE	absent
NP_252235.1	0.83	29.3	38.636	8		algG	absent
NP_252236.1	1.2	28.5	28.125	14		algX	absent
NP_252237.1	7.44e-05	42	32.558	23	alginate lyase	algL	present
NP_252238.1	0.08	32	26.761	33	alginate o-acetylase AlgJ	algI	absent
NP_252239.1	0.37	30.4	32.143	10		algJ	absent
NP_252241.1	0.37	30.4	32.143	10	bifunctional mannose-1-phosphate guanylyltransferase/mannose-6-phosphate isomerase	algA	absent
WP_012721723.1	5.7	27.3	41.176	12	cellulose biosynthesis cyclic di-GMP-binding regulatory protein BcsB	bcsB [	absent
WP_012721729.1	1.7	27.7	29.487	38		wssI	absent
WP_012721725.1	0.32	32.3	34.328	10	cellulose biosynthesis protein BcsC	bcsC	absent
WP_012721724.1	1.6	28.1	40	8	cellulase		absent
query	aevalue	bit score	% identity	% query coverage per subject	Related characteristic	gene
NP_415540.1	# 0 hits found				poly-beta-1,6-N-acetyl-D-glucosamine biosynthesis protein	pgaD	absent
AAB66591.1	# 0 hits found				poly-beta-1,6-N-acetyl-D-glucosamine biosynthesis protein	pgaD	absent
NP_888311.1	# 0 hits found				poly-beta-1,6-N-acetyl-D-glucosamine biosynthesis protein	pgaD	absent
YP_257311.1	# 0 hits found				poly-beta-1,6-N-acetyl-D-glucosamine biosynthesis protein	pgaD	absent
YP_002325208.1	# 0 hits found				poly-beta-1,6-N-acetyl-D-glucosamine biosynthesis protein	pgaD	absent
YP_001652963.1	# 0 hits found				poly-beta-1,6-N-acetyl-D-glucosamine biosynthesis protein	pgaD	absent
ACX81588.1	# 0 hits found				poly-beta-1,6-N-acetyl-D-glucosamine biosynthesis protein	pgaD	absent
YP_008663026.1	# 0 hits found				poly-beta-1,6-N-acetyl-D-glucosamine biosynthesis protein	pgaD	absent
YP_002233841.1	# 0 hits found				poly-beta-1,6-N-acetyl-D-glucosamine biosynthesis protein	pgaD	absent
PTB02767.1	# 0 hits found				histidine kinase [Halomonas urumqiensis]		absent
WP_046078901.1	# 0 hits found				histidine kinase [Halomonas sp. HG01]		absent
AAX14034.1	0.033	33.5				epsA	absent
AAX14035.1	2.5	25				epsB	absent
AAX14036.1	0.003	38.1				epsC [Halomonas maura]	absent
AAX14037.1	9.53e-155	489				epsD [Halomonas maura]	present
AAX14038.1	4.16e-19	87.8				epsJ [Halomonas maura]	present
Sugar conversions
query	aevalue	bit score	% identity	% query coverage per subject	Related characteristic	gene
EPC02036.1	2.92e-08	52	27.041	62	xylose isomerase [Halomonas anticariensis		present
OWV31414.1	1.55e-152	471	89.32	94	arabinose 5-phosphate isomerase		present
ALM51792.1	2.38e-129	399	83.043	99	ribulose phosphate epimerase		present
ECK4194	1.56e-10	57.4	23.853	88	L-ribulose-5-phosphate 4-epimerase		present
WP_038483256.1	7.63e-65	226			Alpha glucosidase		present
WP_038483256.1	4.33e-08	53.1			Alpha glucosidase		present
query	aevalue	bit score	% identity	% query coverage per subject	Related characteristic	gene
KPQ24601.1	0	739	74.262		Phytoene desaturase		present
A0A3S0YD76	1.77e-119	384			Phytoene desaturase OS=Halomonas andesensis		present
P21685	0	819	81.67		Phytoene desaturase (lycopene-forming)		present
P21687	2.68e-146	455			Lycopene beta-cyclase	crtY	present
A0A3S0YRK9	7.3e-162	500			Lycopene beta-cyclase		present
A0A2T0V9U0	4.71e-170	524	70.619		Lycopene beta-cyclase		present
Q2S2F6	7.03e-22	97.1			Beta-carotene ketolase		present
B1WSP7	8.48e-28	116			Zeta-carotene desaturase		present
RUR53543.1	5.5e-69	224	79.87	88	beta-carotene hydroxylase		present
RUR44086.1	5.5e-69	224	79.87	88	beta-carotene hydroxylase		present
OWV29318.1	3.96e-42	146	52	91	beta-carotene hydroxylase
tBLASTn [1] search was performed to provide the ortholog evidence for genes from H. malpeensis YU-PRIM-29T. The best BLAST hits obtained from each query have been provided. aIdentified hits within the genome at the given e-value cut-off of ≤ 10−5 is given
[1] https://blast.ncbi.nlm.nih.gov/Blast.cgi
